# Supplementary material for: LKRSDH-dependent histone modifications of insulin-like peptide sites contribute to age-related circadian rhythm changes
Source: Nat Commun. 2024 Apr 18;15:3336. doi: 10.1038/s41467-024-47740-4 (PMC11026460; doi:10.1038/s41467-024-47740-4)
Supplement: Supplementary file 4 — Supplementary Data 1 [file 41467_2024_47740_MOESM4_ESM.xlsx]

## Sheet: 3d W1118 VS 3d LKRSDHMB01942 
#ID	gene_name	regulated	pValue	log2FC
FBgn0001128	Gpdh1	up	0.000142656	0.513418
FBgn0001253	ImpE1	up	0.000148671	0.862797
FBgn0001257	ImpL2	up	0.000216563	0.574421
FBgn0002570	Mal-A1	up	0.000239622	0.567154
FBgn0002905	DNApol-theta	up	7.44759e-06	0.759775
FBgn0003250	Rh4	up	8.85509e-10	0.810108
FBgn0003277	RpII215	up	2.70824e-10	0.65168
FBgn0003295	ru	up	2.78579e-05	0.628102
FBgn0004777	Ccp84Ag	up	3.61867e-09	1.35684
FBgn0010383	Cyp18a1	up	0.000244611	0.501138
FBgn0013276	Hsp70Ab	up	5.42976e-05	0.800874
FBgn0015033	Cyp4d8	up	0.000753173	0.701294
FBgn0015039	Cyp9b2	up	3.82315e-05	0.774966
FBgn0017430	Nelf-E	up	0.000735702	0.506694
FBgn0022355	Tsf1	up	9.17579e-08	1.12377
FBgn0026415	Idgf4	up	1.13685e-05	0.784088
FBgn0027070	Ugt36E1	up	6.47396e-05	0.862495
FBgn0027259	Kmn1	up	7.90702e-38	2.65918
FBgn0027783	SMC2	up	5.26278e-09	1.20039
FBgn0028583	lcs	up	2.09402e-11	1.48851
FBgn0028737	eEF1beta	up	1.38355e-05	0.758083
FBgn0029710	CG3568	up	0.000850331	0.550445
FBgn0029838	CG4666	up	0.000500951	0.657035
FBgn0029969	CG10932	up	1.12877e-07	1.03068
FBgn0030103	Obp8a	up	4.42083e-06	0.858666
FBgn0030104	CG15368	up	2.01803e-07	1.17224
FBgn0030187	Ipod	up	1.82553e-18	2.01338
FBgn0030311	CG11699	up	6.73022e-12	1.56274
FBgn0030313	Reepl1	up	5.37355e-88	4.36345
FBgn0030326	CG2444	up	0.00068061	0.781891
FBgn0030592	CG9514	up	8.4751e-12	1.47487
FBgn0031080	CG12655	up	1.50792e-05	0.865017
FBgn0031157	CG1503	up	7.57057e-05	0.904468
FBgn0031558	CG16704	up	0.000793643	0.771629
FBgn0031560	CG16713	up	2.3164e-05	0.952559
FBgn0031646	snsl	up	0.000324018	0.762454
FBgn0031733	CG14006	up	0.000483024	0.632002
FBgn0031756	CG13992	up	1.53174e-05	0.85392
FBgn0031802	ppk7	up	0.000281983	0.685796
FBgn0032187	CG4839	up	5.61481e-18	1.98685
FBgn0033137	Tsp42Ep	up	3.8117e-05	0.931477
FBgn0033978	Cyp6a23	up	5.09831e-06	0.927341
FBgn0034219	mthl4	up	6.2408e-06	0.978989
FBgn0034509	Obp57c	up	9.62474e-05	0.560119
FBgn0035160	hng3	up	2.94026e-06	0.902884
FBgn0035256	CG13930	up	1.37625e-05	0.976041
FBgn0035282	CNMa	up	3.02394e-05	0.929914
FBgn0035298	SCOT	up	0.000776092	0.707123
FBgn0035358	CG14949	up	0.000177927	0.783978
FBgn0035382	Or63a	up	4.2455e-09	0.978355
FBgn0035434	Drsl5	up	3.63946e-08	1.24145
FBgn0035513	Cpr64Ad	up	0.00069477	0.744888
FBgn0035791	CG8539	up	1.07649e-05	1.01301
FBgn0035817	CG7409	up	0.00069575	0.548394
FBgn0035831	CG8038	up	0.000122802	0.822213
FBgn0035916	GAPsec	up	2.1806e-05	0.671704
FBgn0035918	Cdc6	up	8.10778e-05	0.854103
FBgn0036493	CG7255	up	2.87256e-05	0.628325
FBgn0036556	CG5830	up	1.85771e-08	0.987041
FBgn0036622	Agpat4	up	4.19415e-05	0.745235
FBgn0037396	CG11459	up	6.39398e-10	1.41427
FBgn0037488	CG14607	up	0.000669319	0.783122
FBgn0037811	CG12592	up	1.1753e-06	1.05776
FBgn0037845	CG14694	up	0.000431681	0.688909
FBgn0037896	ninaG	up	1.55638e-06	0.662766
FBgn0037930	CG14715	up	1.65679e-07	1.08619
FBgn0038079	NijC	up	2.57553e-05	0.968226
FBgn0038811	Pus1	up	0.000770547	0.595408
FBgn0039073	CG4408	up	1.74313e-05	0.987802
FBgn0039152	Root	up	8.39479e-07	1.01181
FBgn0039386	CG5948	up	0.000300391	0.655822
FBgn0039429	CG14238	up	0.000245431	0.831962
FBgn0039485	CG17189	up	0.000131873	0.804624
FBgn0040207	kat80	up	3.31728e-07	0.965006
FBgn0040629	CAH5	up	2.36144e-10	1.45837
FBgn0041581	AttB	up	1.2987e-07	1.21354
FBgn0041711	yellow-e	up	0.000112583	0.509024
FBgn0044048	Ilp5	up	1.77628e-05	0.790517
FBgn0044050	Ilp3	up	2.25705e-05	0.973928
FBgn0046879	Obp56c	up	0.000638146	0.687462
FBgn0047205	lncRNA:CR32385	up	1.49002e-08	1.19933
FBgn0050083	CG30083	up	3.28812e-19	1.94768
FBgn0050359	Mal-A5	up	2.01489e-07	0.718916
FBgn0051004	mesh	up	2.38075e-06	1.01573
FBgn0051100	CG31100	up	5.79152e-05	0.538659
FBgn0051989	Cap-D3	up	0.000644924	0.546984
FBgn0052282	Drsl4	up	1.30882e-08	1.30784
FBgn0052512	CG32512	up	0.000857747	0.569303
FBgn0052745	CR32745	up	7.75401e-10	1.3848
FBgn0053460	CG33460	up	0.00077764	0.771928
FBgn0058469	lncRNA:CR40469	up	2.20614e-20	2.11114
FBgn0086558	Ubi-p5E	up	3.13916e-06	0.876659
FBgn0259229	CG42329	up	1.13316e-20	2.13451
FBgn0260484	HIP	up	0.000142417	0.685097
FBgn0262108	lncRNA:CR42861	up	1.09942e-14	1.74914
FBgn0262848	CR43212	up	0.000761553	0.747245
FBgn0263499	lncRNA:CR43488	up	1.84267e-08	1.20895
FBgn0265105	asRNA:CR44207	up	0.000171423	0.837633
FBgn0284247	ds	up	1.65037e-15	1.40164
FBgn0285971	prg	up	3.58403e-07	0.86724
XLOC_005168	-	up	0.000624726	0.787132
XLOC_005276	-	up	1.57913e-19	2.08085
XLOC_008548	-	up	6.82078e-05	0.91393
XLOC_008562	-	up	0.000281377	0.738616
XLOC_012208	-	up	0.000123484	0.705552
XLOC_014276	-	up	6.51518e-05	0.846389
XLOC_014761	-	up	0.000195007	0.839702
XLOC_015022	-	up	2.90262e-06	1.01456
XLOC_015948	-	up	4.36742e-09	1.35123
FBgn0000658	fj	down	1.01203e-05	-0.983411
FBgn0010220	Dbp45A	down	0.000534178	-0.77904
FBgn0016032	lbm	down	0.000402689	-0.576058
FBgn0026403	Ndg	down	2.54386e-06	-1.05074
FBgn0027279	l(1)G0196	down	0.000465126	-0.600022
FBgn0029798	CG4078	down	1.01141e-13	-1.16811
FBgn0030300	Sk1	down	3.63232e-05	-0.509208
FBgn0030508	CG15760	down	2.99417e-06	-0.714449
FBgn0031111	Obp19c	down	0.000680004	-0.727174
FBgn0031292	CG15824	down	1.99888e-05	-0.966447
FBgn0031327	CG5397	down	6.06857e-07	-0.743811
FBgn0031690	CG7742	down	0.000872692	-0.764011
FBgn0031746	CG9029	down	2.20527e-06	-0.978822
FBgn0031865	Nha1	down	0.000133581	-0.852684
FBgn0032507	CG9377	down	2.1736e-14	-1.55442
FBgn0032821	CdGAPr	down	0.000397009	-0.81127
FBgn0033051	Strica	down	0.000654853	-0.742306
FBgn0033372	CG13742	down	0.000191872	-0.689469
FBgn0035207	Herc4	down	1.51604e-18	-0.910771
FBgn0035258	CG13931	down	2.29163e-07	-1.18801
FBgn0035385	FMRFaR	down	0.000183614	-0.601381
FBgn0035427	ckd	down	6.4128e-05	-0.91995
FBgn0035777	CG8563	down	4.33628e-05	-0.939065
FBgn0035888	CG7120	down	1.85097e-07	-0.57359
FBgn0036290	CG10638	down	1.04295e-05	-0.743464
FBgn0036301	CG4069	down	0.000579696	-0.617539
FBgn0036790	AstC-R1	down	3.02674e-13	-1.38277
FBgn0036881	Cpr76Bd	down	0.000582094	-0.703055
FBgn0037081	barc	down	3.68996e-05	-0.517791
FBgn0037753	CG12947	down	0.000422986	-0.791043
FBgn0038148	CG14377	down	4.88723e-05	-0.926285
FBgn0039518	CG13978	down	1.46249e-07	-1.10067
FBgn0039684	Obp99d	down	0.000269761	-0.719608
FBgn0039782	CG15539	down	4.03936e-05	-0.925517
FBgn0040608	CG14246	down	0.000649151	-0.768914
FBgn0042178	Apl	down	0.000361105	-0.699629
FBgn0050295	Ipk1	down	0.000106177	-0.790882
FBgn0051028	CG31028	down	6.27807e-23	-2.16959
FBgn0051205	CG31205	down	1.7579e-08	-1.29345
FBgn0052523	CG32523	down	9.80998e-06	-1.01692
FBgn0053296	CG33296	down	0.000169996	-0.740997
FBgn0085356	CG34327	down	0.000221405	-0.802009
FBgn0260995	dpr21	down	0.000773204	-0.764135
FBgn0262983	CG43291	down	9.56357e-05	-0.815263
FBgn0263830	CG40486	down	0.000197622	-0.560362
FBgn0265814	lncRNA:CR44603	down	7.80414e-09	-1.30194
FBgn0267635	lncRNA:CR45973	down	1.41942e-31	-2.67278
FBgn0286782	flz	down	0.000756798	-0.716836
XLOC_010161	-	down	3.02993e-05	-0.904838
XLOC_010505	-	down	2.44226e-05	-0.855129
XLOC_015517	-	down	6.24683e-21	-1.77672
XLOC_015521	-	down	3.22776e-05	-0.929766
XLOC_017040	-	down	4.41707e-09	-1.32994

## Sheet: 40d W1118 VS 40d LKRSDHMB01942 
#ID	gene_name	regulated	pValue	log2FC
FBgn0000044	Act57B	up	0.000141092	0.523177
FBgn0000053	Gart	up	4.02003e-08	0.766747
FBgn0000078	Amy-d	up	4.00144e-21	1.71156
FBgn0000079	Amy-p	up	3.55145e-06	0.717523
FBgn0000277	CecA2	up	5.18354e-05	0.792827
FBgn0000279	CecC	up	1.67855e-07	1.22036
FBgn0000406	Cyt-b5-r	up	0.00119449	0.497334
FBgn0000477	DNaseII	up	3.10816e-06	0.926529
FBgn0000527	e	up	3.95958e-06	0.836294
FBgn0001114	Glt	up	9.98866e-18	0.912189
FBgn0001258	Ldh	up	0.000193002	0.611324
FBgn0002565	Lsp2	up	4.25583e-15	1.66315
FBgn0002570	Mal-A1	up	0.00276153	0.569472
FBgn0002719	Men	up	0.000150389	0.556424
FBgn0002905	DNApol-theta	up	6.74216e-08	0.825181
FBgn0003250	Rh4	up	5.26482e-20	1.23446
FBgn0003277	RpII215	up	2.7996e-05	0.544435
FBgn0003295	ru	up	0.000310303	0.664976
FBgn0003950	unc	up	0.000183107	0.869992
FBgn0003996	w	up	1.5301e-17	1.98013
FBgn0010223	Galphaf	up	2.20087e-07	1.15511
FBgn0010225	Gel	up	3.04909e-07	0.57074
FBgn0010241	Mdr50	up	2.81275e-08	0.964793
FBgn0010246	Myo61F	up	0.000144071	0.841398
FBgn0011283	Obp28a	up	3.46461e-10	1.35521
FBgn0013772	Cyp6a8	up	4.71483e-26	1.73234
FBgn0015033	Cyp4d8	up	3.44676e-06	0.728651
FBgn0015037	Cyp4p1	up	6.90576e-05	0.516663
FBgn0015039	Cyp9b2	up	0.00014795	0.589753
FBgn0015570	alpha-Est2	up	4.03667e-05	0.784921
FBgn0016650	Lgr1	up	5.2113e-06	0.592057
FBgn0017558	Pdk	up	1.51944e-08	0.620659
FBgn0019940	Rh6	up	0.000155017	0.666541
FBgn0022355	Tsf1	up	8.19167e-09	1.04959
FBgn0023129	aay	up	1.71333e-09	0.707852
FBgn0023507	D2hgdh	up	3.21757e-13	0.618706
FBgn0023549	Mct1	up	6.56331e-08	0.685109
FBgn0023550	FarO	up	7.13659e-05	0.790594
FBgn0024740	Lip2	up	5.89826e-05	0.667071
FBgn0024987	ssx	up	0.000581304	0.566368
FBgn0024989	CG3777	up	1.04674e-26	1.88399
FBgn0025620	CG13360	up	3.09224e-05	0.726265
FBgn0026268	antdh	up	1.16891e-07	0.667193
FBgn0026314	Ugt35B1	up	2.71187e-06	0.73207
FBgn0026415	Idgf4	up	1.44502e-07	0.695557
FBgn0026602	Ady43A	up	6.3042e-12	0.918514
FBgn0026718	Agpat2	up	5.5572e-05	0.587359
FBgn0026721	fat-spondin	up	9.28269e-06	0.536771
FBgn0026755	Ugt37B1	up	1.53675e-10	1.3831
FBgn0027070	Ugt36E1	up	5.60958e-21	1.21793
FBgn0027259	Kmn1	up	6.96526e-61	2.71609
FBgn0027783	SMC2	up	9.79553e-38	2.32504
FBgn0027929	NimB1	up	0.00314436	0.514315
FBgn0028526	CG15293	up	1.27246e-08	0.957489
FBgn0028542	NimB4	up	1.66312e-12	1.03165
FBgn0028583	lcs	up	1.66821e-20	2.08622
FBgn0028737	eEF1beta	up	0.000674814	0.563873
FBgn0028956	mthl3	up	0.000855221	0.609256
FBgn0029093	cathD	up	1.93107e-05	0.536383
FBgn0029167	Hml	up	1.26594e-12	0.900193
FBgn0029710	CG3568	up	2.24106e-05	0.709171
FBgn0029969	CG10932	up	5.234e-28	1.46802
FBgn0029990	CG2233	up	0.000111778	0.733597
FBgn0030014	CG15337	up	0.00304838	0.695044
FBgn0030103	Obp8a	up	5.74006e-05	0.879898
FBgn0030104	CG15368	up	1.54745e-07	1.16747
FBgn0030157	CG1468	up	2.89077e-10	1.07858
FBgn0030160	CG9691	up	0.000421591	0.569927
FBgn0030163	CG1791	up	8.78445e-05	0.596212
FBgn0030164	CG1889	up	0.000177635	0.498725
FBgn0030187	Ipod	up	9.49261e-20	1.9985
FBgn0030251	CG2145	up	0.00211165	0.501807
FBgn0030311	CG11699	up	4.62419e-18	1.93733
FBgn0030313	Reepl1	up	4.80345e-109	4.78043
FBgn0030332	CG9360	up	0.000625464	0.521552
FBgn0030334	Karl	up	8.55869e-07	0.735024
FBgn0030357	Sclp	up	0.000106331	0.632147
FBgn0030396	CG2556	up	9.77776e-05	0.690168
FBgn0030482	CG1673	up	1.13234e-05	0.610239
FBgn0030592	CG9514	up	1.99529e-37	2.89374
FBgn0030756	CG9903	up	1.77933e-14	1.80174
FBgn0030955	CG6891	up	5.68541e-06	1.03214
FBgn0031080	CG12655	up	3.8128e-06	0.733221
FBgn0031110	Obp19b	up	0.00237395	0.64368
FBgn0031367	c-cup	up	3.8354e-09	1.3108
FBgn0031389	CG4259	up	2.42007e-07	1.17468
FBgn0031432	Cyp309a1	up	7.49242e-11	0.961829
FBgn0031470	CG18557	up	0.00121004	0.736527
FBgn0031538	CG3246	up	0.000147319	0.655254
FBgn0031558	CG16704	up	0.000342713	0.778864
FBgn0031646	snsl	up	0.000311006	0.81273
FBgn0031733	CG14006	up	0.00127206	0.640044
FBgn0031741	CG11034	up	8.54432e-07	0.85089
FBgn0031802	ppk7	up	5.45028e-14	1.75983
FBgn0031935	CG13793	up	9.46375e-05	0.657561
FBgn0032187	CG4839	up	1.51162e-30	2.6222
FBgn0032381	Mal-B1	up	5.22839e-05	0.634637
FBgn0032387	CG16965	up	0.000228028	0.710785
FBgn0032613	Nepl9	up	4.40878e-07	0.716089
FBgn0032639	CG18563	up	4.29743e-23	1.84094
FBgn0032701	CG10341	up	3.89555e-11	0.798504
FBgn0032752	CG10702	up	2.56557e-08	0.674326
FBgn0032835	CG16772	up	0.00290495	0.622459
FBgn0032908	CG9270	up	0.00310245	0.696469
FBgn0033048	CG7881	up	2.96625e-06	0.656514
FBgn0033052	SCAP	up	1.21568e-05	0.853061
FBgn0033065	Cyp6w1	up	1.19673e-06	0.795419
FBgn0033215	Dgat2	up	0.00246181	0.656492
FBgn0033697	Cyp6t3	up	0.0019433	0.600381
FBgn0033742	Nepl10	up	0.000240696	0.555312
FBgn0033826	CG4734	up	0.00133457	0.738645
FBgn0033978	Cyp6a23	up	8.66194e-09	1.05867
FBgn0033980	Cyp6a20	up	1.13786e-07	0.878508
FBgn0033981	Cyp6a21	up	2.84238e-05	0.553237
FBgn0033997	Ir51a	up	6.06223e-05	0.921379
FBgn0034010	CG8157	up	4.58097e-06	1.03277
FBgn0034045	CG8249	up	0.000167716	0.518864
FBgn0034069	CG8401	up	6.52003e-05	0.556557
FBgn0034139	CG4927	up	1.15247e-06	1.07638
FBgn0034140	Lst	up	0.000127087	0.527238
FBgn0034198	CG11400	up	2.77172e-05	0.827089
FBgn0034219	mthl4	up	8.01772e-07	0.804856
FBgn0034247	CG6484	up	1.01404e-05	0.790219
FBgn0034276	Sardh	up	4.07573e-21	0.835779
FBgn0034440	CG10073	up	9.44106e-08	1.25123
FBgn0034509	Obp57c	up	3.968e-07	0.755761
FBgn0034538	CG16799	up	0.00179402	0.642035
FBgn0034622	BBS9	up	0.00063398	0.62206
FBgn0034670	CG13488	up	0.00160599	0.676004
FBgn0034943	Fmo-1	up	9.58084e-07	0.783255
FBgn0034999	Fatp3	up	0.000595117	0.536781
FBgn0035076	Ance-5	up	6.52462e-07	0.796694
FBgn0035160	hng3	up	3.39513e-08	0.98348
FBgn0035194	Psf1	up	0.000319328	0.833489
FBgn0035256	CG13930	up	0.00334178	0.544718
FBgn0035298	SCOT	up	1.36975e-11	0.949131
FBgn0035348	CG16758	up	1.29745e-08	0.882108
FBgn0035379	spz5	up	5.2855e-10	0.840087
FBgn0035382	Or63a	up	6.77159e-07	0.85534
FBgn0035434	Drsl5	up	0.000465008	0.763722
FBgn0035623	mthl2	up	6.86353e-05	0.85709
FBgn0035726	CG9953	up	1.99479e-06	0.636102
FBgn0035791	CG8539	up	4.88918e-17	1.38462
FBgn0035817	CG7409	up	0.0006288	0.680577
FBgn0035873	CG13670	up	6.52229e-07	0.924734
FBgn0035911	CG6638	up	3.58954e-05	0.624055
FBgn0035921	CG13305	up	0.000625399	0.682475
FBgn0035957	CG5144	up	0.00320801	0.692773
FBgn0035982	CG4461	up	0.00118772	0.666868
FBgn0036024	CG18180	up	1.2724e-06	1.13585
FBgn0036046	Ilp2	up	1.82365e-09	0.813875
FBgn0036417	CG7906	up	1.58806e-10	1.45516
FBgn0036556	CG5830	up	3.41219e-30	1.16055
FBgn0036619	Cpr72Ec	up	1.0956e-14	1.25478
FBgn0036679	CG13022	up	0.0027868	0.697931
FBgn0036806	Cyp12c1	up	0.00133361	0.627539
FBgn0036824	CG3902	up	1.75545e-18	1.05454
FBgn0036880	Cpr76Bc	up	6.46823e-08	0.988322
FBgn0037217	CG14636	up	0.00126215	0.570986
FBgn0037228	CG1092	up	4.15183e-09	0.811205
FBgn0037324	Orco	up	0.00221373	0.718926
FBgn0037396	CG11459	up	1.55564e-06	1.13225
FBgn0037727	Nepl12	up	3.20424e-06	0.919571
FBgn0037801	CG3999	up	9.51106e-08	1.02124
FBgn0037807	CG6293	up	5.61852e-20	1.23461
FBgn0037811	CG12592	up	1.96941e-09	1.40425
FBgn0037845	CG14694	up	7.40586e-10	0.863559
FBgn0037896	ninaG	up	6.68254e-16	0.892311
FBgn0037930	CG14715	up	5.15592e-07	0.912288
FBgn0037973	CG18547	up	1.3321e-05	0.525758
FBgn0038074	Gnmt	up	1.95574e-06	0.863601
FBgn0038079	NijC	up	6.96735e-05	0.901325
FBgn0038095	Cyp304a1	up	0.00210396	0.624855
FBgn0038142	CheA87a	up	5.19306e-11	1.1293
FBgn0038147	CCHa2	up	1.30515e-06	0.700251
FBgn0038214	CG9616	up	5.51873e-10	1.40443
FBgn0038252	BigH1	up	3.60474e-05	0.965019
FBgn0038257	smp-30	up	0.00228555	0.583366
FBgn0038465	Irc	up	9.61391e-06	0.687818
FBgn0038530	AttD	up	4.39256e-11	1.55273
FBgn0038681	Cyp12a4	up	0.000397748	0.695129
FBgn0038716	CG7342	up	2.70257e-05	0.633271
FBgn0038732	CG11391	up	0.000113944	0.885836
FBgn0038738	CG4572	up	3.76982e-09	0.619057
FBgn0038756	CG4783	up	9.16613e-05	0.921898
FBgn0038827	Fancd2	up	0.0012216	0.578049
FBgn0038832	CG15695	up	6.48366e-07	0.564164
FBgn0038912	CG6656	up	1.22212e-09	0.61149
FBgn0038957	CG7059	up	6.67939e-06	0.855533
FBgn0039031	Gbp3	up	1.93057e-05	0.676727
FBgn0039073	CG4408	up	3.49727e-10	0.920611
FBgn0039241	CG11089	up	2.4162e-09	0.836646
FBgn0039386	CG5948	up	1.31679e-06	0.862818
FBgn0039485	CG17189	up	7.61492e-25	1.52548
FBgn0039494	grass	up	3.41529e-10	0.695584
FBgn0039495	CG5909	up	0.000823321	0.599329
FBgn0039564	Nep7	up	0.000933882	0.545289
FBgn0039593	Sid	up	0.000108232	0.873807
FBgn0039611	Nepl18	up	3.21939e-08	0.797761
FBgn0039628	CG11841	up	2.20726e-06	0.842252
FBgn0039629	CG11842	up	1.346e-07	1.12206
FBgn0039641	CG14511	up	0.000314062	0.572236
FBgn0039645	CG11898	up	0.00045026	0.818893
FBgn0039811	CG15550	up	8.47411e-05	0.917934
FBgn0039817	CG15553	up	0.000151771	0.731485
FBgn0039848	Loxl1	up	0.0015941	0.679626
FBgn0040102	lectin-24Db	up	0.00066151	0.681313
FBgn0040207	kat80	up	3.06131e-25	1.20862
FBgn0040256	Ugt35C1	up	7.74332e-09	0.980317
FBgn0040321	GNBP3	up	3.95673e-12	0.59682
FBgn0040349	CG3699	up	9.40838e-11	1.03735
FBgn0040794	CG13056	up	0.000611338	0.676943
FBgn0041182	Tep2	up	0.000498421	0.573934
FBgn0041183	Tep1	up	2.45211e-05	0.994126
FBgn0041337	Cyp309a2	up	3.7621e-43	2.13807
FBgn0041581	AttB	up	0.000211586	0.867908
FBgn0043535	Obp57a	up	3.0023e-17	1.38647
FBgn0043578	PGRP-SB1	up	4.39244e-09	1.22864
FBgn0044048	Ilp5	up	3.36115e-32	1.82075
FBgn0044050	Ilp3	up	7.47357e-15	1.72131
FBgn0046879	Obp56c	up	1.67604e-05	0.886705
FBgn0050083	CG30083	up	2.88514e-05	0.909138
FBgn0050090	CG30090	up	0.00236871	0.716439
FBgn0050289	CG30289	up	4.80757e-13	1.51842
FBgn0050359	Mal-A5	up	2.01027e-06	0.738761
FBgn0050384	CG30384	up	6.0099e-11	1.49757
FBgn0051036	CG31036	up	3.31451e-06	0.891584
FBgn0051075	CG31075	up	4.52562e-27	1.07433
FBgn0051373	CG31373	up	0.000202799	0.835131
FBgn0051664	CG31664	up	8.38465e-06	0.822792
FBgn0051955	CG31955	up	0.000835646	0.713223
FBgn0052115	CG32115	up	0.00186736	0.689765
FBgn0052185	edin	up	7.0862e-07	1.05251
FBgn0052282	Drsl4	up	0.00313672	0.668857
FBgn0052512	CG32512	up	2.74471e-08	0.931753
FBgn0052745	CR32745	up	2.12923e-08	1.31863
FBgn0052750	CG32750	up	0.00178469	0.701337
FBgn0053307	CG33307	up	2.34612e-06	0.828015
FBgn0053460	CG33460	up	0.000961881	0.76465
FBgn0053493	CG33493	up	0.00265824	0.574906
FBgn0053516	dpr3	up	0.000538384	0.592273
FBgn0053548	SmydA-8	up	1.47486e-06	0.753283
FBgn0058191	CG40191	up	7.23961e-10	0.827697
FBgn0063496	GstE4	up	0.000576359	0.806147
FBgn0064237	Idgf5	up	0.000340671	0.658834
FBgn0069969	CG40498	up	1.45749e-05	0.578257
FBgn0083123	Uhg5	up	7.73764e-06	0.693577
FBgn0085298	CG34269	up	5.17821e-29	2.62031
FBgn0085732	CR40190	up	2.38736e-11	1.00875
FBgn0086558	Ubi-p5E	up	8.7867e-09	0.999275
FBgn0086687	Desat1	up	0.000152528	0.595505
FBgn0243514	eater	up	3.23939e-05	0.721073
FBgn0250839	CG2016	up	4.51419e-08	0.647058
FBgn0250848	26-29-p	up	2.13891e-07	0.542754
FBgn0259229	CG42329	up	0.000190623	0.855157
FBgn0259697	nvd	up	0.00173058	0.735201
FBgn0259896	NimC1	up	3.38821e-05	0.704486
FBgn0260004	Snmp1	up	0.000158646	0.569081
FBgn0260026	CG42494	up	1.96569e-05	0.88731
FBgn0260474	CG30002	up	4.22832e-05	0.879507
FBgn0260484	HIP	up	1.02173e-07	0.91219
FBgn0261505	CR42653	up	1.87852e-06	0.960641
FBgn0261575	tobi	up	1.03693e-11	1.41277
FBgn0261628	CG42711	up	0.000904584	0.502849
FBgn0261714	Cpn	up	8.90239e-06	0.563503
FBgn0261989	CG42807	up	5.48157e-12	1.47229
FBgn0262029	d	up	1.42204e-06	1.11184
FBgn0262108	lncRNA:CR42861	up	5.52099e-12	1.61336
FBgn0262531	CG43085	up	7.46088e-12	1.19117
FBgn0262532	CR43086	up	0.00241539	0.709698
FBgn0262567	CG43107	up	0.00011396	0.900172
FBgn0262808	CG43179	up	1.25214e-16	1.81706
FBgn0263336	lncRNA:CR43417	up	0.000109543	0.571956
FBgn0263499	lncRNA:CR43488	up	3.39487e-05	0.94222
FBgn0264834	lncRNA:CR44042	up	0.000548514	0.784656
FBgn0264904	asRNA:CR44095	up	0.000245383	0.652928
FBgn0265068	asRNA:CR44179	up	0.000108907	0.907946
FBgn0265105	asRNA:CR44207	up	0.00106638	0.751861
FBgn0265855	lncRNA:CR44644	up	1.88087e-12	1.56387
FBgn0265856	lncRNA:CR44645	up	7.5346e-17	1.65407
FBgn0266000	CG44774	up	0.00034256	0.496191
FBgn0266405	lncRNA:CR45045	up	0.00306415	0.551274
FBgn0267236	CG45676	up	3.18023e-06	1.09791
FBgn0267398	Yeti	up	4.20922e-12	0.761967
FBgn0267585	lncRNA:dntRL	up	0.000764312	0.779667
FBgn0267996	asRNA:CR46263	up	0.00203208	0.625899
FBgn0283427	FASN1	up	1.41754e-06	0.529022
FBgn0284247	ds	up	0.000256119	0.548959
FBgn0286198	LKRSDH	up	1.56938e-05	0.634602
FBgn0286508	Had1	up	0.00120221	0.640222
XLOC_000067	-	up	3.89846e-05	0.932371
XLOC_000151	-	up	0.000769446	0.741816
XLOC_003254	-	up	1.58334e-06	1.12898
XLOC_003517	-	up	0.000340492	0.825625
XLOC_003564	-	up	0.00309799	0.689618
XLOC_005162	-	up	6.48542e-08	1.142
XLOC_005164	-	up	5.32289e-07	1.16257
XLOC_005168	-	up	5.23173e-10	1.23755
XLOC_005175	-	up	0.000675659	0.790588
XLOC_005200	-	up	2.70187e-08	0.88612
XLOC_005276	-	up	6.39513e-06	1.03351
XLOC_010298	-	up	0.00309417	0.693799
XLOC_012208	-	up	3.48959e-87	4.01332
XLOC_015022	-	up	1.30798e-42	2.66741
XLOC_015204	-	up	8.9352e-07	1.03486
XLOC_015519	-	up	0.000509247	0.794774
XLOC_015520	-	up	3.84061e-08	1.26821
XLOC_015948	-	up	5.23228e-08	1.28148
XLOC_016779	-	up	0.00155703	0.729629
FBgn0000055	Adh	down	2.62573e-05	-0.676253
FBgn0000075	amd	down	0.000216047	-0.724506
FBgn0000658	fj	down	9.24649e-20	-1.57119
FBgn0002563	Lsp1beta	down	0.0015808	-0.517094
FBgn0002873	mud	down	7.28042e-09	-1.30424
FBgn0003090	pk	down	9.87439e-05	-0.518289
FBgn0003255	rk	down	6.7943e-07	-0.772094
FBgn0004045	Yp1	down	4.32513e-05	-0.934652
FBgn0005391	Yp2	down	7.91025e-12	-1.41033
FBgn0010019	Cyp4g1	down	6.71423e-07	-1.09682
FBgn0010220	Dbp45A	down	7.59478e-17	-1.34158
FBgn0010288	Uch	down	0.000362348	-0.526398
FBgn0011829	Ret	down	5.34082e-05	-0.686166
FBgn0013810	Dhc36C	down	0.00259873	-0.614678
FBgn0013983	imd	down	7.28707e-14	-1.01932
FBgn0014019	Rh5	down	1.81223e-14	-0.701322
FBgn0015336	CG15865	down	2.50848e-06	-1.10266
FBgn0015714	Cyp6a17	down	7.61998e-128	-4.50507
FBgn0016032	lbm	down	4.27121e-05	-0.547429
FBgn0016054	phr6-4	down	2.20006e-07	-1.18805
FBgn0021738	Crg-1	down	2.06228e-05	-0.99302
FBgn0022359	Sodh-2	down	4.11297e-05	-0.636106
FBgn0023091	dimm	down	0.000399705	-0.6668
FBgn0025709	CNT2	down	1.47436e-10	-1.51033
FBgn0026403	Ndg	down	3.9173e-14	-1.42445
FBgn0027279	l(1)G0196	down	8.62988e-08	-0.711344
FBgn0027341	Gfat1	down	3.8726e-06	-0.577625
FBgn0027348	bgm	down	0.000297057	-0.576842
FBgn0028491	CG2930	down	7.22175e-08	-0.581579
FBgn0028544	Vajk3	down	0.000112149	-0.909055
FBgn0028855	CG15282	down	2.74935e-05	-0.972309
FBgn0028983	Spn55B	down	5.1278e-06	-0.538884
FBgn0029503	CHORD	down	0.00100377	-0.501772
FBgn0029768	SPR	down	6.11001e-07	-0.595628
FBgn0029798	CG4078	down	5.68615e-33	-1.27293
FBgn0029915	CG14434	down	1.08748e-10	-1.2713
FBgn0030056	CAH3	down	4.23568e-11	-0.680091
FBgn0030085	CG6999	down	3.93063e-05	-0.613786
FBgn0030159	CG9689	down	8.7404e-08	-0.701404
FBgn0030348	CG10352	down	7.83967e-07	-0.761939
FBgn0030508	CG15760	down	7.91593e-06	-0.601597
FBgn0030594	fiz	down	3.99351e-117	-3.83577
FBgn0030981	CG14191	down	0.0030153	-0.689148
FBgn0030998	CG14195	down	0.00107665	-0.750497
FBgn0031097	obst-A	down	0.000589256	-0.674307
FBgn0031252	CG13690	down	1.96979e-05	-0.904836
FBgn0031292	CG15824	down	4.08545e-05	-0.955716
FBgn0031320	CG5126	down	0.00010858	-0.757808
FBgn0031327	CG5397	down	1.92716e-06	-0.736005
FBgn0031675	CG9121	down	2.0229e-06	-0.615011
FBgn0031688	Cyp28d2	down	3.47666e-10	-1.27857
FBgn0031690	CG7742	down	4.6269e-08	-1.27432
FBgn0031751	CG9016	down	0.00114331	-0.757623
FBgn0031805	Nepl4	down	4.18403e-06	-0.742368
FBgn0031813	CG9527	down	0.000180279	-0.542493
FBgn0031865	Nha1	down	1.81631e-10	-1.3459
FBgn0032821	CdGAPr	down	1.67117e-07	-0.995218
FBgn0032891	Oseg5	down	0.0015425	-0.695207
FBgn0032899	CG9338	down	1.61711e-08	-0.526288
FBgn0032906	RPA2	down	1.82751e-05	-0.888681
FBgn0032921	Mpp6	down	0.00118787	-0.587809
FBgn0033051	Strica	down	5.6333e-14	-1.43547
FBgn0033074	tomboy40	down	0.000473617	-0.820475
FBgn0033134	Tsp42El	down	1.83331e-08	-0.619706
FBgn0033135	Tsp42En	down	1.6771e-17	-1.28378
FBgn0033139	Tsp42Er	down	1.02061e-07	-1.25445
FBgn0033205	CG2064	down	8.60864e-12	-1.03959
FBgn0033302	Cyp6a14	down	3.29097e-13	-1.49111
FBgn0033303	Cyp6a15Psi	down	3.46271e-06	-1.07553
FBgn0033312	CG8642	down	7.19316e-13	-1.67935
FBgn0033372	CG13742	down	3.10814e-24	-2.31203
FBgn0033381	GstE13	down	0.00127904	-0.565569
FBgn0033395	Cyp4p2	down	0.000151119	-0.887923
FBgn0033397	Cyp4p3	down	4.86145e-08	-0.861179
FBgn0033830	CG10814	down	0.000171759	-0.820114
FBgn0033942	Cpr51A	down	2.04706e-10	-1.4873
FBgn0034007	ND-51L2	down	2.21086e-08	-1.27205
FBgn0034126	jtb	down	0.00120769	-0.553949
FBgn0034194	CG15611	down	5.21398e-05	-0.576759
FBgn0034218	CG18467	down	3.58931e-05	-0.716296
FBgn0034253	CG10936	down	0.00105598	-0.583684
FBgn0034293	CG14495	down	1.92047e-07	-0.75851
FBgn0034381	List	down	0.000505637	-0.642091
FBgn0034480	CG16898	down	1.35583e-19	-1.12183
FBgn0034495	CG11788	down	0.000228381	-0.638933
FBgn0034558	Cib2	down	0.000162966	-0.833296
FBgn0034568	CG3216	down	0.00193731	-0.676822
FBgn0034569	dgt3	down	2.90615e-06	-0.981415
FBgn0034687	CG11475	down	0.000480451	-0.821134
FBgn0034741	CG4269	down	1.32473e-05	-0.726722
FBgn0035158	CG13895	down	5.34234e-05	-0.541062
FBgn0035193	CG9192	down	0.00114376	-0.678364
FBgn0035203	CG9149	down	5.4879e-06	-0.573813
FBgn0035205	Ctr9	down	2.83972e-06	-0.660811
FBgn0035206	sturkopf	down	6.28462e-10	-0.684374
FBgn0035207	Herc4	down	1.31932e-24	-1.03434
FBgn0035280	Cpr62Bb	down	1.82254e-10	-1.08117
FBgn0035359	CG1143	down	2.86167e-05	-0.586362
FBgn0035756	unc-13-4A	down	1.39485e-06	-0.727719
FBgn0035766	eco	down	1.1481e-07	-1.09869
FBgn0035770	pst	down	0.00166847	-0.565276
FBgn0035956	Doc2	down	5.3224e-08	-1.27894
FBgn0036713	Mip	down	0.000277453	-0.516052
FBgn0036757	Ir75a	down	2.00513e-12	-1.54489
FBgn0036790	AstC-R1	down	4.99525e-18	-1.40181
FBgn0036881	Cpr76Bd	down	0.001942	-0.72955
FBgn0037126	CG14567	down	1.38596e-09	-0.848346
FBgn0037487	thw	down	3.86487e-07	-1.08116
FBgn0037753	CG12947	down	0.000451998	-0.689162
FBgn0037763	CG16904	down	0.00185971	-0.72797
FBgn0037773	CG5359	down	0.00315337	-0.588778
FBgn0037850	CG14695	down	0.00078391	-0.653478
FBgn0037972	CG10005	down	3.33935e-05	-0.957566
FBgn0038009	CG17738	down	1.41312e-08	-1.33622
FBgn0038148	CG14377	down	4.66083e-05	-0.959774
FBgn0038301	CG6654	down	0.000181206	-0.850225
FBgn0038439	Cad89D	down	0.000466802	-0.769771
FBgn0038682	CG5835	down	0.00295325	-0.525518
FBgn0038919	Qsox2	down	6.90301e-06	-0.785663
FBgn0038972	CG7054	down	5.24532e-13	-1.12294
FBgn0039311	CG10513	down	6.90639e-05	-0.767901
FBgn0039355	CG4730	down	0.00320006	-0.543161
FBgn0039411	dysf	down	4.18967e-07	-0.979363
FBgn0039481	Cpr97Eb	down	0.00207688	-0.7173
FBgn0039486	CAH9	down	7.36782e-05	-0.627821
FBgn0039518	CG13978	down	3.09757e-11	-1.52168
FBgn0039684	Obp99d	down	2.06774e-06	-1.1139
FBgn0039805	Cpr100A	down	0.000236938	-0.841311
FBgn0039807	CG15546	down	0.000796553	-0.556901
FBgn0040001	FASN3	down	0.00151761	-0.747472
FBgn0040260	Ugt37D1	down	2.2374e-05	-0.605573
FBgn0040503	CG7763	down	2.97339e-06	-1.00614
FBgn0041180	Tep4	down	1.82894e-110	-2.37818
FBgn0042094	Adk3	down	0.000135697	-0.502375
FBgn0042178	Apl	down	3.636e-11	-0.919132
FBgn0043783	CG32444	down	0.00258354	-0.520271
FBgn0050008	CG30008	down	0.00189354	-0.73165
FBgn0050062	CG30062	down	0.00163006	-0.722541
FBgn0050101	Vajk4	down	1.47447e-05	-0.978444
FBgn0050157	CG30157	down	0.000164821	-0.772414
FBgn0050295	Ipk1	down	0.000991167	-0.670793
FBgn0050456	CG30456	down	3.46471e-10	-0.938119
FBgn0050502	fa2h	down	0.000170308	-0.866889
FBgn0051028	CG31028	down	3.07387e-13	-1.71438
FBgn0051115	CG31115	down	8.49854e-06	-0.917231
FBgn0051205	CG31205	down	9.87582e-06	-1.04047
FBgn0051207	CG31207	down	1.0487e-05	-0.950624
FBgn0051469	CG31469	down	0.00046139	-0.586148
FBgn0051660	smog	down	3.15007e-05	-0.549369
FBgn0052082	IRSp53	down	0.000113844	-0.546135
FBgn0053310	CG33310	down	0.00315042	-0.693821
FBgn0058198	CG40198	down	0.000715542	-0.796028
FBgn0085194	CG34165	down	6.97459e-05	-0.784975
FBgn0085209	CG34180	down	2.25266e-06	-1.11348
FBgn0085224	CG34195	down	1.71713e-13	-1.52451
FBgn0085359	CG34330	down	2.11276e-06	-0.649521
FBgn0085395	Shawl	down	0.000291786	-0.552404
FBgn0085638	CG41378	down	2.80204e-07	-0.864276
FBgn0250907	Cht10	down	4.31634e-09	-1.15909
FBgn0259112	asRNA:CR42254	down	4.91851e-06	-0.930158
FBgn0259173	corn	down	6.17444e-08	-0.563188
FBgn0260006	drd	down	0.000845229	-0.520388
FBgn0260995	dpr21	down	4.79848e-16	-1.4828
FBgn0261402	Ir75b	down	1.13053e-13	-1.64411
FBgn0262150	CG42876	down	0.000247986	-0.793103
FBgn0262533	CR43087	down	0.0020524	-0.703136
FBgn0262599	SmydA-3	down	1.33516e-05	-0.713601
FBgn0262620	lncRNA:CR43144	down	4.83008e-05	-0.957729
FBgn0262887	lncRNA:CR43242	down	0.000197855	-0.778907
FBgn0262983	CG43291	down	1.67725e-28	-2.35552
FBgn0263025	HSPBAP1	down	7.14076e-08	-0.863606
FBgn0263441	asRNA:CR43464	down	0.00100222	-0.584343
FBgn0263504	lncRNA:CR43493	down	0.000360947	-0.840066
FBgn0263780	CG17684	down	4.82523e-24	-1.59443
FBgn0264748	CG44006	down	0.00318035	-0.528715
FBgn0264788	asRNA:CR44018	down	0.00206713	-0.707384
FBgn0264794	lncRNA:CR44024	down	1.09944e-10	-0.802501
FBgn0264989	CG44140	down	0.00043006	-0.749116
FBgn0265541	CR44391	down	3.53908e-07	-1.20002
FBgn0265665	lncRNA:CR44472	down	0.00209192	-0.724693
FBgn0265699	lncRNA:CR44506	down	5.13948e-13	-1.69556
FBgn0265813	lncRNA:CR44602	down	6.04403e-05	-0.910266
FBgn0265814	lncRNA:CR44603	down	2.06904e-08	-1.23254
FBgn0266446	CG45076	down	8.98897e-07	-0.506615
FBgn0266850	lncRNA:CR45311	down	2.76113e-18	-2.04908
FBgn0267270	lncRNA:CR45706	down	0.000116918	-0.907399
FBgn0267472	asRNA:CR45822	down	5.14267e-11	-1.43765
FBgn0267485	asRNA:CR45835	down	0.00037328	-0.837529
FBgn0267635	lncRNA:CR45973	down	7.28496e-27	-2.34684
FBgn0267659	lncRNA:CR45997	down	5.13763e-08	-1.17774
FBgn0286723	hll	down	2.48214e-48	-3.14121
XLOC_003533	-	down	1.19264e-07	-1.16659
XLOC_003549	-	down	0.000899276	-0.707128
XLOC_007293	-	down	0.00270032	-0.602186
XLOC_010161	-	down	0.00331384	-0.574498
XLOC_010505	-	down	3.21552e-13	-0.982497
XLOC_014088	-	down	1.18413e-05	-0.916114
XLOC_015517	-	down	3.50216e-12	-1.21232
XLOC_017040	-	down	7.74742e-09	-1.36079

## Sheet: 3d W1118 VS 40d W1118
#ID	gene_name	regulated	pValue	log2FC
FBgn0000052	Pfas	up	0.00351088	0.80894
FBgn0000276	CecA1	up	0.000112561	1.2483
FBgn0000279	CecC	up	5.6473e-08	1.74724
FBgn0000928	fs(1)Yb	up	0.000192762	0.993368
FBgn0001168	h	up	0.00578612	0.623236
FBgn0001218	Hsc70-3	up	5.73188e-05	0.51416
FBgn0001230	Hsp68	up	0.000101326	1.06079
FBgn0001256	ImpL1	up	0.000201272	0.940392
FBgn0001987	Gli	up	0.000601304	0.57544
FBgn0002069	AspRS	up	0.00199796	0.537492
FBgn0002121	l(2)gl	up	0.000434344	0.562615
FBgn0002590	RpS5a	up	0.0010494	0.609467
FBgn0002626	RpL32	up	2.50068e-05	0.727308
FBgn0002868	MtnA	up	5.67626e-07	1.04001
FBgn0002873	mud	up	0.000511724	0.999228
FBgn0002948	nod	up	2.42175e-05	0.661239
FBgn0003268	rod	up	0.000333535	0.731443
FBgn0003308	ry	up	0.00780818	0.537888
FBgn0003430	slp1	up	0.000603345	0.515072
FBgn0003517	sta	up	0.00213501	0.528399
FBgn0003655	swa	up	0.000107419	1.27749
FBgn0003719	tld	up	0.00627787	0.679543
FBgn0003731	Egfr	up	0.00647155	0.504768
FBgn0003888	betaTub60D	up	0.00723941	0.505893
FBgn0003965	v	up	0.00608664	0.83282
FBgn0004045	Yp1	up	5.0105e-25	2.98015
FBgn0004133	blow	up	2.5212e-05	0.551865
FBgn0004360	Wnt2	up	6.34573e-06	1.28787
FBgn0004374	neb	up	0.000788014	0.876386
FBgn0004379	Klp67A	up	3.19083e-05	1.28718
FBgn0004404	RpS14b	up	0.000229531	0.562604
FBgn0004872	piwi	up	5.5026e-05	1.07844
FBgn0005391	Yp2	up	1.98053e-21	2.77923
FBgn0005593	RpL7	up	0.00207775	0.510831
FBgn0005648	Pabp2	up	0.000380583	0.642824
FBgn0010019	Cyp4g1	up	6.34167e-40	3.80547
FBgn0010226	GstS1	up	0.00396399	0.664163
FBgn0010395	Itgbn	up	1.04526e-09	1.69845
FBgn0010409	RpL18A	up	0.00034175	0.671516
FBgn0010411	RpS18	up	0.00376453	0.551406
FBgn0010412	RpS19a	up	0.000700566	0.521009
FBgn0010621	CCT5	up	5.28503e-06	0.716331
FBgn0011280	Obp19d	up	3.14819e-05	0.541245
FBgn0011674	insc	up	1.42928e-10	1.03128
FBgn0011703	RnrL	up	5.90471e-05	0.71678
FBgn0011705	rost	up	2.55325e-10	0.979089
FBgn0011722	Tig	up	0.0027096	0.55136
FBgn0013277	Hsp70Ba	up	0.00353775	0.950458
FBgn0013278	Hsp70Bb	up	0.000410737	1.16906
FBgn0013279	Hsp70Bc	up	1.84826e-05	1.41338
FBgn0013323	Ptth	up	0.00335785	0.792907
FBgn0013767	Crz	up	2.31023e-06	0.527063
FBgn0013811	Dhc62B	up	9.09641e-05	0.882671
FBgn0013813	Dhc98D	up	0.00338287	0.879529
FBgn0014018	Rel	up	1.39787e-07	0.824337
FBgn0014342	mia	up	2.10303e-05	1.08148
FBgn0014455	Ahcy	up	8.53504e-06	1.08334
FBgn0015336	CG15865	up	3.83052e-05	1.35236
FBgn0015521	RpS21	up	0.000412514	0.723705
FBgn0015663	Ugt36A1	up	0.00268265	0.614936
FBgn0016076	vri	up	0.00240029	0.521379
FBgn0016675	Lectin-galC1	up	0.000380005	1.08621
FBgn0017581	Lk6	up	2.44328e-05	0.539218
FBgn0019686	lok	up	6.33047e-05	0.6906
FBgn0019936	RpS20	up	7.88069e-06	0.741954
FBgn0020414	Idgf3	up	1.24935e-05	0.618609
FBgn0020416	Idgf1	up	0.00011338	1.03534
FBgn0020910	RpL3	up	0.00154541	0.529084
FBgn0022355	Tsf1	up	4.8129e-05	1.05099
FBgn0022936	CycH	up	0.00157112	0.537235
FBgn0023489	Pph13	up	6.56163e-06	0.688178
FBgn0023507	D2hgdh	up	0.00201032	0.660339
FBgn0024194	rasp	up	0.00801082	0.57636
FBgn0024222	IKKbeta	up	0.00806689	0.54908
FBgn0024991	CG2694	up	0.000145767	0.641897
FBgn0025583	IM2	up	0.000166508	0.690816
FBgn0025628	CG4199	up	9.46627e-05	0.55965
FBgn0025678	CaBP1	up	0.000155117	0.730527
FBgn0026190	PH4alphaMP	up	0.00242753	0.823938
FBgn0026192	par-6	up	1.13622e-05	0.718842
FBgn0026196	nop5	up	0.00274146	0.501511
FBgn0026372	RpL23A	up	0.00348772	0.514625
FBgn0026415	Idgf4	up	0.00406974	0.533545
FBgn0026563	CG1979	up	2.6852e-21	2.38087
FBgn0026718	Agpat2	up	1.08556e-06	0.62861
FBgn0027070	Ugt36E1	up	0.00296302	0.734405
FBgn0027074	Ugt36F1	up	0.000189622	0.779733
FBgn0027109	NPF	up	0.000882954	0.506987
FBgn0027521	CG3679	up	0.000139057	0.994358
FBgn0027578	Nepl21	up	0.00803717	0.727018
FBgn0027584	CG4757	up	1.05903e-15	2.34824
FBgn0027783	SMC2	up	0.000138444	0.639329
FBgn0027929	NimB1	up	3.76745e-06	0.904878
FBgn0028543	NimB2	up	0.000833859	0.727127
FBgn0028562	sut2	up	7.17723e-05	1.02085
FBgn0028841	jhamt	up	5.54681e-07	1.22129
FBgn0028988	Spn42Dd	up	0.000880684	0.721169
FBgn0029170	TwdlT	up	0.000674312	0.790101
FBgn0029507	Tsp42Ed	up	1.92413e-07	1.34769
FBgn0029762	NAAT1	up	7.74171e-05	0.617326
FBgn0029766	CG15784	up	0.00122941	0.864953
FBgn0029785	RpL35	up	0.000348072	0.645101
FBgn0029823	Shmt	up	0.00272563	0.855906
FBgn0030040	CG15347	up	0.000141812	1.09171
FBgn0030048	CG12112	up	0.00574247	0.646694
FBgn0030051	spirit	up	5.14727e-06	0.634125
FBgn0030060	CG2004	up	1.31929e-05	1.06538
FBgn0030105	CG15369	up	0.000836365	1.07094
FBgn0030159	CG9689	up	1.89748e-19	1.20088
FBgn0030187	Ipod	up	0.000758969	1.11363
FBgn0030218	CG1628	up	0.000462393	0.883622
FBgn0030309	CG1572	up	0.000192569	0.579696
FBgn0030310	PGRP-SA	up	0.000153099	1.04599
FBgn0030452	MFS10	up	0.00701452	0.611391
FBgn0030482	CG1673	up	0.00011549	0.98506
FBgn0030551	CG11674	up	0.00161538	1.02727
FBgn0030558	CG1461	up	0.000880317	0.739239
FBgn0030628	CG9114	up	5.52731e-05	0.767911
FBgn0030721	CG12698	up	1.17273e-05	1.39291
FBgn0030912	CG6023	up	0.00653245	0.557785
FBgn0030925	Hayan	up	0.000438073	0.77288
FBgn0030932	Ggt-1	up	1.83064e-05	0.513168
FBgn0030964	Pvf1	up	0.000481221	0.57736
FBgn0030981	CG14191	up	0.000480498	1.13055
FBgn0030993	Mec2	up	1.80718e-07	0.929891
FBgn0031108	CG15459	up	9.38001e-05	1.29362
FBgn0031320	CG5126	up	0.00477282	0.738774
FBgn0031489	CG17224	up	0.00290698	0.793913
FBgn0031490	CG17264	up	2.92305e-05	1.10965
FBgn0031549	Spindly	up	0.00473874	0.932919
FBgn0031558	CG16704	up	3.81291e-05	1.22575
FBgn0031559	CG3513	up	0.00674627	0.89673
FBgn0031560	CG16713	up	0.00614659	0.826596
FBgn0031562	CG3604	up	2.25263e-06	1.18858
FBgn0031571	bark	up	0.000737039	0.615151
FBgn0031580	CG15423	up	8.92852e-05	1.23819
FBgn0031655	Marcal1	up	0.00560499	0.56599
FBgn0031688	Cyp28d2	up	8.1948e-07	0.915123
FBgn0031888	Pvf2	up	2.2647e-05	1.0463
FBgn0031939	CG13796	up	1.4561e-10	1.37217
FBgn0032055	Sgp	up	0.000223356	1.16488
FBgn0032116	Mco1	up	0.00112901	0.708529
FBgn0032139	CG13116	up	4.19037e-15	1.25029
FBgn0032154	mtDNA-helicase	up	0.0048368	0.668775
FBgn0032234	gny	up	0.00170607	0.552278
FBgn0032281	CG17107	up	2.70548e-09	1.70385
FBgn0032283	CG7296	up	0.00581106	0.513323
FBgn0032387	CG16965	up	0.00155072	0.993127
FBgn0032390	dgt2	up	6.30713e-06	0.765126
FBgn0032639	CG18563	up	1.09622e-27	3.29689
FBgn0032699	CG10383	up	0.000486965	0.702351
FBgn0032774	CG17549	up	0.0001596	0.753569
FBgn0032805	CG10337	up	7.34476e-13	1.63382
FBgn0032863	Cdc23	up	0.000320283	0.599118
FBgn0032900	CG14401	up	4.81057e-05	0.902631
FBgn0033074	tomboy40	up	0.00437513	0.927353
FBgn0033127	Tsp42Ef	up	1.15106e-05	0.511003
FBgn0033130	Tsp42Ei	up	1.44102e-06	0.606058
FBgn0033134	Tsp42El	up	6.57912e-08	0.850283
FBgn0033135	Tsp42En	up	0.000527837	0.625956
FBgn0033174	CG11125	up	7.30358e-08	1.13072
FBgn0033246	ACC	up	0.00543348	0.593273
FBgn0033304	Cyp6a13	up	0.00211876	0.784402
FBgn0033374	CG13741	up	1.41667e-10	1.81007
FBgn0033387	CG8008	up	2.47514e-07	0.780429
FBgn0033421	CG1888	up	0.000192112	0.505508
FBgn0033593	Listericin	up	1.87094e-23	1.47194
FBgn0033665	Zip48C	up	0.000125229	0.666445
FBgn0033699	RpS11	up	0.00448179	0.609227
FBgn0033740	dgt5	up	0.00441876	0.717451
FBgn0033760	CG8785	up	4.1164e-05	0.6872
FBgn0033775	Cyp9h1	up	0.000855299	0.750747
FBgn0033830	CG10814	up	6.95649e-05	1.21719
FBgn0033875	CG6357	up	0.00447636	0.504547
FBgn0033889	CG6701	up	2.86771e-05	0.51416
FBgn0033913	CG8468	up	1.30445e-06	1.06504
FBgn0033945	CG12868	up	0.00421328	0.613432
FBgn0034085	Ptp52F	up	0.00716288	0.721164
FBgn0034094	Tsf3	up	3.6083e-07	0.681916
FBgn0034098	krimp	up	5.46791e-05	1.33538
FBgn0034143	CG8303	up	0.00614834	0.501509
FBgn0034165	CG6435	up	0.00661517	0.631754
FBgn0034219	mthl4	up	0.000336463	0.942715
FBgn0034249	RhoGAP54D	up	0.000322182	0.980747
FBgn0034275	CG5002	up	7.50338e-07	0.94508
FBgn0034331	CG15067	up	0.00771611	0.753373
FBgn0034390	CG15093	up	0.00573761	0.809016
FBgn0034398	CG15098	up	0.00266079	0.560995
FBgn0034399	CG15083	up	6.43011e-05	0.499832
FBgn0034440	CG10073	up	0.00429518	0.835622
FBgn0034454	CG15120	up	0.00662756	0.838252
FBgn0034468	Obp56a	up	1.95208e-07	1.64793
FBgn0034487	Efhc1.2	up	0.00808866	0.849734
FBgn0034511	GNBP-like3	up	0.000136338	0.799208
FBgn0034512	CG18067	up	5.40249e-09	0.939642
FBgn0034558	Cib2	up	3.10013e-09	1.47172
FBgn0034569	dgt3	up	7.66551e-05	0.897835
FBgn0034638	CG10433	up	0.000751318	0.566158
FBgn0034639	CG15673	up	0.00449235	0.495911
FBgn0034647	pirk	up	6.30033e-07	1.37937
FBgn0034728	rad50	up	3.11964e-10	0.819566
FBgn0034741	CG4269	up	0.00356036	0.942056
FBgn0034935	Orcokinin	up	0.00263766	0.537604
FBgn0034968	RpL12	up	0.00442924	0.526217
FBgn0035076	Ance-5	up	0.00208576	0.893965
FBgn0035089	Phk-3	up	7.23207e-07	1.11279
FBgn0035113	pyx	up	0.00158201	0.589579
FBgn0035132	mthl10	up	2.86232e-07	0.716572
FBgn0035348	CG16758	up	4.46345e-05	1.06407
FBgn0035434	Drsl5	up	0.00437266	0.550757
FBgn0035619	Alp10	up	5.16109e-18	2.81397
FBgn0035620	Alp9	up	4.85403e-09	1.93536
FBgn0035812	CG7457	up	7.89951e-05	0.621762
FBgn0035815	Snmp2	up	0.000239693	0.511768
FBgn0035868	CG7194	up	0.00541185	0.863062
FBgn0035977	PGRP-LF	up	5.02404e-06	1.02638
FBgn0036040	CG6749	up	0.000228863	0.691318
FBgn0036106	CG6409	up	0.000393901	0.734044
FBgn0036354	Poc1	up	0.000135001	1.00269
FBgn0036449	bmm	up	0.000256251	0.886116
FBgn0036493	CG7255	up	6.45142e-10	0.991104
FBgn0036627	Gagr	up	7.33345e-08	1.02229
FBgn0036713	Mip	up	2.26971e-06	0.753077
FBgn0036714	CG7692	up	1.20177e-08	0.868797
FBgn0036772	CG5290	up	0.000113892	0.811118
FBgn0036778	Cyp312a1	up	3.94151e-05	1.17845
FBgn0036825	RpL26	up	0.00737996	0.530939
FBgn0036970	Spn77Bc	up	0.00684427	0.818356
FBgn0037141	DNApol-eta	up	0.000367237	0.68625
FBgn0037151	CG7130	up	7.48691e-06	0.897166
FBgn0037166	CG11426	up	0.00280891	0.60289
FBgn0037167	CG11425	up	5.24819e-06	1.11167
FBgn0037215	beta-Man	up	0.00317902	0.58622
FBgn0037217	CG14636	up	1.27896e-07	1.05603
FBgn0037222	CG14642	up	1.76358e-09	1.4991
FBgn0037248	srl	up	7.41884e-05	0.706599
FBgn0037415	Osi8	up	0.000192043	1.07759
FBgn0037487	thw	up	0.00269844	0.787944
FBgn0037531	CG10445	up	0.00537291	0.840684
FBgn0037547	CG7910	up	1.17397e-05	1.42096
FBgn0037560	CR18228	up	0.00566199	0.629341
FBgn0037607	CG8036	up	0.00149832	0.859815
FBgn0037635	CG9837	up	6.27936e-07	0.859393
FBgn0037697	GstZ2	up	0.00569987	0.667628
FBgn0037718	P58IPK	up	1.80403e-05	0.584944
FBgn0037759	CG8526	up	9.89514e-05	1.14599
FBgn0037763	CG16904	up	8.51048e-13	2.36887
FBgn0037850	CG14695	up	3.14815e-06	0.962037
FBgn0037879	scpr-C	up	1.26065e-05	1.33237
FBgn0037894	Ranbp9	up	0.000526595	0.544176
FBgn0037906	PGRP-LB	up	0.00176412	0.562647
FBgn0037972	CG10005	up	2.60838e-07	1.70269
FBgn0037973	CG18547	up	0.00366074	0.880926
FBgn0038002	CG12256	up	3.80801e-08	1.77102
FBgn0038009	CG17738	up	1.09343e-07	1.75718
FBgn0038071	Dtg	up	0.00071223	0.983038
FBgn0038088	CG10126	up	9.5459e-18	1.18824
FBgn0038160	CG9759	up	4.46893e-25	2.89893
FBgn0038179	CG9312	up	0.00113642	0.638816
FBgn0038243	CG8066	up	0.00610947	0.521172
FBgn0038250	CG3505	up	0.000125965	0.70429
FBgn0038277	RpS5b	up	0.000236346	1.21416
FBgn0038299	Spn88Eb	up	4.32373e-07	1.60984
FBgn0038366	CG4576	up	1.13833e-06	0.98752
FBgn0038390	Rbf2	up	0.00276007	0.801929
FBgn0038412	Zip89B	up	0.000168094	0.633861
FBgn0038450	CG17560	up	4.67052e-11	2.17891
FBgn0038465	Irc	up	0.00117044	0.837807
FBgn0038467	AdSL	up	0.00441929	0.769261
FBgn0038470	CG18213	up	4.83222e-11	1.41961
FBgn0038533	CG7523	up	0.00420069	0.537867
FBgn0038565	CG7794	up	0.00678013	0.896644
FBgn0038575	CG7208	up	8.99866e-07	1.58179
FBgn0038772	mdlc	up	0.00758397	0.504613
FBgn0038894	CG15497	up	9.38927e-05	0.919867
FBgn0039017	CG6985	up	2.25102e-09	1.4952
FBgn0039022	Nepl13	up	0.00432631	0.85212
FBgn0039073	CG4408	up	6.6438e-10	1.85192
FBgn0039094	CG10184	up	2.41628e-08	1.57126
FBgn0039108	CG10232	up	0.00111221	1.06672
FBgn0039183	Dis3	up	0.000329753	0.498348
FBgn0039226	Ude	up	0.000215268	0.55322
FBgn0039238	CG7016	up	0.00427363	0.564891
FBgn0039241	CG11089	up	0.0045995	0.803878
FBgn0039250	Mink	up	0.00365343	0.597919
FBgn0039273	shams	up	0.000130666	0.608127
FBgn0039300	RpS27	up	0.00558575	0.602982
FBgn0039411	dysf	up	2.05405e-09	1.39205
FBgn0039562	Gp93	up	5.79411e-07	0.680553
FBgn0039563	CG4951	up	0.00478269	0.54927
FBgn0039593	Sid	up	0.00208059	1.01347
FBgn0039622	eIF4E6	up	7.23545e-05	1.08414
FBgn0039665	CG2310	up	2.80796e-05	0.622331
FBgn0039680	Cap-D2	up	0.00468072	0.617775
FBgn0039755	CG15531	up	0.00107052	1.03817
FBgn0039757	RpS7	up	0.00191521	0.571051
FBgn0039827	CG1544	up	0.00793948	0.746924
FBgn0039925	Kif3C	up	3.22599e-05	0.547049
FBgn0039972	Marf1	up	0.00287183	0.98066
FBgn0040001	FASN3	up	3.7298e-05	1.2711
FBgn0040211	hgo	up	0.00508874	0.757272
FBgn0040503	CG7763	up	1.62882e-17	2.25967
FBgn0040551	CG11686	up	0.000445145	0.500188
FBgn0040582	CG5791	up	6.90674e-07	1.0234
FBgn0040588	CG13841	up	4.06586e-15	0.965144
FBgn0040629	CAH5	up	1.67291e-11	2.06855
FBgn0040735	CG16836	up	0.000988804	1.04121
FBgn0040736	IM3	up	2.30095e-06	0.697543
FBgn0040837	CG8620	up	0.00379739	0.931074
FBgn0041182	Tep2	up	0.00174224	0.759163
FBgn0041581	AttB	up	2.09087e-13	2.27283
FBgn0042179	Ugt305A1	up	5.53387e-05	1.31728
FBgn0042627	FASN2	up	3.2916e-16	2.25001
FBgn0043575	PGRP-SC2	up	0.00494636	0.861099
FBgn0043578	PGRP-SB1	up	0.00322529	0.972449
FBgn0043841	vir-1	up	1.73853e-06	0.864202
FBgn0044011	Spn43Ad	up	0.00182153	0.618242
FBgn0045035	tefu	up	0.00108387	0.509909
FBgn0046685	Wsck	up	0.000115199	0.52334
FBgn0046763	CG17278	up	0.000657723	0.587817
FBgn0046776	CR14033	up	7.54068e-16	2.1834
FBgn0046999	CG6429	up	0.000301731	0.702176
FBgn0050008	CG30008	up	0.000180113	1.23923
FBgn0050026	CG30026	up	0.00359692	0.924224
FBgn0050069	CG30069	up	2.13429e-07	0.575141
FBgn0050083	CG30083	up	8.76103e-06	1.32539
FBgn0050154	CG30154	up	1.19907e-06	1.17862
FBgn0050157	CG30157	up	0.00385259	0.683507
FBgn0050295	Ipk1	up	1.4201e-14	1.71209
FBgn0050466	CG30466	up	0.000147513	0.556456
FBgn0050496	CG30496	up	4.30756e-05	0.682732
FBgn0051019	CG31019	up	0.000178254	0.840541
FBgn0051028	CG31028	up	0.000696132	0.703283
FBgn0051100	CG31100	up	1.25078e-05	0.632707
FBgn0051115	CG31115	up	0.000993055	0.814146
FBgn0051199	CG31199	up	8.8989e-10	0.606374
FBgn0051205	CG31205	up	3.04047e-05	0.92596
FBgn0051704	CG31704	up	6.82683e-06	1.09214
FBgn0051769	CG31769	up	0.00287257	0.580009
FBgn0051781	lncRNA:CR31781	up	1.81126e-09	1.00676
FBgn0051875	CG31875	up	0.00277848	0.969334
FBgn0052170	CG32170	up	2.56204e-06	0.57062
FBgn0052364	tut	up	8.9763e-08	1.09436
FBgn0052373	CG32373	up	7.9252e-05	0.826774
FBgn0052412	QC	up	9.60762e-06	0.619736
FBgn0052436	CG32436	up	0.00679047	0.876083
FBgn0052580	Muc14A	up	1.87252e-18	2.5183
FBgn0053158	CG33158	up	0.000503318	0.670567
FBgn0053329	Sp212	up	6.89237e-09	0.723572
FBgn0053460	CG33460	up	3.51447e-05	1.23684
FBgn0053469	CG33469	up	0.00187204	1.02906
FBgn0058354	CR40354	up	0.00508918	0.89788
FBgn0063667	CG32335	up	0.00669286	0.896876
FBgn0083124	Uhg4	up	0.000279184	0.666428
FBgn0085244	CG34215	up	1.55335e-33	2.37823
FBgn0085256	CG34227	up	1.54541e-12	2.00489
FBgn0085354	CG34325	up	2.43943e-05	0.575096
FBgn0085452	CG34423	up	6.86026e-08	1.32145
FBgn0085485	CG34456	up	0.000172143	1.24073
FBgn0085732	CR40190	up	0.00107387	0.995497
FBgn0086251	del	up	9.48227e-05	0.704628
FBgn0086347	Myo31DF	up	1.258e-06	0.853594
FBgn0086358	Tab2	up	2.42557e-08	0.671321
FBgn0086710	RpL30	up	0.00198673	0.571981
FBgn0259229	CG42329	up	5.24523e-05	1.1872
FBgn0259711	CG42365	up	0.000650289	0.583632
FBgn0259989	CG42486	up	0.00670062	0.84093
FBgn0260763	CG42561	up	2.99367e-05	1.08383
FBgn0261270	SelD	up	6.14681e-05	0.576151
FBgn0261429	lncRNA:CR42646	up	3.7526e-05	1.34502
FBgn0261561	CG42675	up	4.63683e-07	1.06056
FBgn0261592	RpS6	up	7.91517e-05	0.545317
FBgn0261596	RpS24	up	0.00349337	0.543725
FBgn0261597	RpS26	up	0.000875498	0.536412
FBgn0261599	RpS29	up	0.00223553	0.65915
FBgn0261608	RpL37A	up	0.00397417	0.499836
FBgn0262004	CG42822	up	0.00063088	1.1215
FBgn0262524	ver	up	1.09166e-07	1.18598
FBgn0262532	CR43086	up	0.00174381	1.03683
FBgn0262533	CR43087	up	0.00173336	1.00668
FBgn0262563	CG43103	up	0.00265866	0.732084
FBgn0262717	Skeletor	up	0.000845223	0.804372
FBgn0262820	CG43191	up	0.00721267	0.578652
FBgn0263260	sel	up	6.13521e-05	0.654319
FBgn0263413	lncRNA:CR43459	up	9.6547e-05	1.19872
FBgn0263594	lost	up	0.000793203	0.521808
FBgn0263660	lncRNA:CR43651	up	0.000618736	1.08937
FBgn0264291	Det	up	0.00355679	0.719533
FBgn0264439	lncRNA:CR43857	up	8.80857e-05	1.24764
FBgn0264541	CG43920	up	3.93292e-13	2.40298
FBgn0264979	CG4267	up	0.000273529	0.646536
FBgn0265104	lncRNA:CR44206	up	0.00153763	1.02247
FBgn0265137	Spn42Da	up	0.00222389	0.540924
FBgn0265413	CG44325	up	2.06377e-06	0.536469
FBgn0265634	lncRNA:CR44441	up	0.000702	1.03045
FBgn0265813	lncRNA:CR44602	up	0.00558552	0.900457
FBgn0266000	CG44774	up	3.92557e-05	0.582442
FBgn0266095	lncRNA:CR44832	up	2.6551e-10	1.04826
FBgn0266369	Mtp	up	0.00592545	0.749299
FBgn0266405	lncRNA:CR45045	up	1.70263e-14	2.46476
FBgn0266414	lncRNA:CR45054	up	9.23924e-08	1.49585
FBgn0266719	stac	up	1.06293e-06	0.558339
FBgn0266802	asRNA:CR45264	up	0.00303174	0.867486
FBgn0267041	asRNA:CR45485	up	0.0035445	0.882486
FBgn0267516	pre-rRNA:CR45856	up	0.000252739	1.21196
FBgn0267803	asRNA:CR46128	up	4.1384e-05	1.15564
FBgn0278604	dmt	up	0.000751912	0.541602
FBgn0283499	InR	up	0.00655852	0.499448
FBgn0284244	l(2)k05911	up	6.28116e-17	2.26102
FBgn0285912	mah	up	1.40209e-11	1.98209
FBgn0285947	RpS10b	up	0.00221417	0.527171
FBgn0285949	RpL31	up	0.0047376	0.577757
FBgn0285992	hpRNA:CR46342	up	1.88873e-05	0.963289
FBgn0286516	aqz	up	0.00143528	0.498852
FBgn0286785	scb	up	0.000484711	0.728601
FBgn0286788	Orc1	up	6.57883e-05	0.966591
FBgn0286818	Pdi	up	0.000833981	0.506038
FBgn0286827	lncRNA:CR43334	up	0.00312914	0.978355
XLOC_000048	-	up	0.000491408	1.13933
XLOC_001374	-	up	1.58623e-14	1.78876
XLOC_001623	-	up	0.000590793	1.11551
XLOC_003427	-	up	5.38154e-08	1.75811
XLOC_003517	-	up	0.00264896	0.968018
XLOC_003533	-	up	4.66162e-10	1.44179
XLOC_003535	-	up	3.8465e-32	2.3072
XLOC_003537	-	up	3.22245e-26	3.04194
XLOC_003538	-	up	0.000133267	1.21266
XLOC_003540	-	up	5.18361e-06	1.46295
XLOC_003542	-	up	1.65513e-07	1.68533
XLOC_003545	-	up	0.00167998	0.979308
XLOC_003623	-	up	1.08038e-09	2.01733
XLOC_005192	-	up	1.76191e-06	1.53008
XLOC_005200	-	up	2.81392e-06	1.31571
XLOC_005221	-	up	0.000670198	1.03807
XLOC_008548	-	up	1.54487e-06	1.51046
XLOC_010157	-	up	2.25966e-92	4.71081
XLOC_010298	-	up	3.27274e-14	2.48801
XLOC_012208	-	up	0.00024876	1.18149
XLOC_012821	-	up	0.000799749	1.10494
XLOC_012822	-	up	0.006123	0.844263
XLOC_014334	-	up	1.15831e-08	1.70928
XLOC_015487	-	up	4.51843e-06	1.0169
XLOC_015517	-	up	0.00308154	0.553572
XLOC_015520	-	up	0.000855589	1.09589
XLOC_016777	-	up	5.46111e-89	4.5515
XLOC_016779	-	up	9.99005e-09	1.88924
XLOC_016886	-	up	5.14066e-06	1.0896
XLOC_016940	-	up	0.00586662	0.912382
XLOC_017006	-	up	0.00193706	0.913272
XLOC_017037	-	up	0.00667764	0.862098
XLOC_017038	-	up	4.52741e-10	1.71349
FBgn0000038	nAChRbeta1	down	3.52211e-06	-0.860535
FBgn0000046	Act87E	down	1.83834e-05	-1.12588
FBgn0000116	Argk	down	9.87633e-09	-0.85473
FBgn0000299	Col4a1	down	6.05188e-09	-1.01463
FBgn0000303	ChAT	down	1.16849e-06	-0.651656
FBgn0000346	comt	down	8.52131e-10	-0.840747
FBgn0000451	ect	down	0.00177452	-1.02817
FBgn0000527	e	down	0.00409727	-0.533125
FBgn0000633	CG17716	down	2.73453e-06	-0.589193
FBgn0000667	Actn	down	0.000676741	-0.746922
FBgn0001083	fw	down	7.66491e-09	-1.06587
FBgn0001091	Gapdh1	down	4.17523e-09	-0.880704
FBgn0001098	Gdh	down	7.29042e-12	-1.06324
FBgn0001134	Grd	down	0.00590166	-0.519474
FBgn0001180	hb	down	0.000753819	-0.754937
FBgn0001216	Hsc70-1	down	0.000125502	-0.979203
FBgn0001227	Hsp67Ba	down	0.000387637	-0.783097
FBgn0001229	Hsp67Bc	down	7.28451e-16	-1.41728
FBgn0001989	ND-B17	down	4.5076e-05	-0.589809
FBgn0001992	Cyp303a1	down	0.00127753	-0.73112
FBgn0002567	Rab32	down	3.9009e-08	-0.582838
FBgn0002772	Mlc1	down	3.70306e-06	-1.30637
FBgn0002773	Mlc2	down	5.28591e-06	-1.21449
FBgn0002917	na	down	0.000563748	-0.63107
FBgn0002921	Atpalpha	down	2.03359e-10	-0.823637
FBgn0003141	pr	down	2.50829e-05	-0.715412
FBgn0003149	Prm	down	0.000185949	-1.01367
FBgn0003162	Pu	down	1.43479e-05	-0.748209
FBgn0003295	ru	down	9.14259e-10	-0.957771
FBgn0003360	sesB	down	2.1468e-09	-0.934163
FBgn0003392	shi	down	3.92712e-06	-0.637641
FBgn0003423	slgA	down	1.22156e-09	-0.804881
FBgn0003721	Tm1	down	0.000155245	-0.85978
FBgn0003885	alphaTub84D	down	4.14668e-06	-0.584222
FBgn0004117	Tm2	down	5.23354e-06	-1.07284
FBgn0004118	nAChRbeta2	down	5.82677e-06	-0.530645
FBgn0004169	up	down	3.75641e-06	-1.11565
FBgn0004179	Csp	down	7.66554e-09	-0.531904
FBgn0004242	Syt1	down	4.28235e-06	-0.612611
FBgn0004363	porin	down	5.12637e-06	-0.621447
FBgn0004507	GlyP	down	3.34566e-10	-0.595449
FBgn0004514	Oct-TyrR	down	3.60896e-05	-0.604512
FBgn0004516	Gad1	down	9.22739e-15	-1.0589
FBgn0004574	Rop	down	2.56229e-08	-0.639996
FBgn0004580	Cbp53E	down	3.03573e-33	-1.00917
FBgn0004795	retn	down	2.98158e-05	-0.749087
FBgn0004865	Eip78C	down	6.94021e-06	-0.628542
FBgn0004896	fd59A	down	0.00248845	-0.654158
FBgn0004910	Eip63F-1	down	3.08937e-06	-0.598268
FBgn0005564	Shal	down	3.88046e-09	-0.670749
FBgn0005626	ple	down	0.00491666	-0.546106
FBgn0005636	nvy	down	0.000131288	-0.716796
FBgn0005658	Ets65A	down	0.00285927	-0.499712
FBgn0005671	Vha55	down	7.29285e-05	-0.509071
FBgn0005775	Con	down	1.15308e-06	-0.52392
FBgn0010015	CanA1	down	0.000202658	-0.541283
FBgn0010100	mAcon1	down	6.09327e-05	-0.626945
FBgn0010194	Wnt5	down	0.00045105	-0.555972
FBgn0010213	Sod2	down	0.000142836	-0.525759
FBgn0010217	ATPsynbeta	down	7.18507e-12	-0.716457
FBgn0010240	Lcch3	down	9.51524e-09	-0.603445
FBgn0010309	pigeon	down	2.93462e-05	-0.535722
FBgn0010314	Cks30A	down	0.00163948	-1.0261
FBgn0010399	Nmdar1	down	0.00626847	-0.541714
FBgn0010453	Wnt4	down	7.25277e-05	-0.67823
FBgn0010473	tutl	down	0.00606442	-0.559148
FBgn0010482	l(2)01289	down	0.000948051	-0.633554
FBgn0010612	ATPsynG	down	0.00104517	-0.540768
FBgn0010786	l(3)02640	down	0.000124181	-0.558462
FBgn0011211	blw	down	1.20384e-07	-0.82068
FBgn0011283	Obp28a	down	2.58508e-06	-1.48032
FBgn0011286	RyR	down	0.00131466	-0.739696
FBgn0011361	ND-ACP	down	2.29608e-06	-0.752134
FBgn0011693	Pdh	down	1.6092e-06	-0.748469
FBgn0011828	Pxn	down	2.85682e-07	-0.74932
FBgn0013334	Sap47	down	1.23371e-09	-0.780275
FBgn0013348	TpnC41C	down	0.000860719	-1.00429
FBgn0013433	beat-Ia	down	0.000230651	-0.51872
FBgn0013680	mt:ND2	down	4.55625e-09	-1.70037
FBgn0013686	mt:lrRNA	down	0.00312373	-0.638304
FBgn0013688	mt:srRNA	down	0.00682535	-0.805291
FBgn0013753	Bgb	down	7.88335e-05	-0.541286
FBgn0013972	Gycalpha99B	down	1.87258e-11	-0.939584
FBgn0014391	sun	down	0.000147429	-0.884971
FBgn0014863	Mlp84B	down	0.00391346	-0.666558
FBgn0014869	Pglym78	down	5.16878e-05	-0.600011
FBgn0015032	Cyp4c3	down	3.59019e-10	-1.54472
FBgn0015777	nrv2	down	3.87622e-07	-0.608207
FBgn0016075	vkg	down	1.07735e-06	-0.85659
FBgn0016119	ATPsynCF6	down	0.000620522	-0.681036
FBgn0016120	ATPsynD	down	0.00019474	-0.613181
FBgn0016691	ATPsynO	down	4.69079e-05	-0.733523
FBgn0017566	ND-75	down	8.36696e-05	-0.533211
FBgn0017567	ND-23	down	0.000641163	-0.504528
FBgn0017590	klg	down	2.04797e-06	-0.600567
FBgn0019624	COX5A	down	2.58338e-05	-0.643885
FBgn0019643	AANAT1	down	2.39094e-08	-0.762998
FBgn0019644	ATPsynB	down	8.96188e-07	-0.724364
FBgn0019660	lncRNA:roX2	down	1.7985e-12	-0.717141
FBgn0019661	lncRNA:roX1	down	1.85651e-09	-0.706719
FBgn0019957	ND-42	down	1.4994e-05	-0.668019
FBgn0020235	ATPsyngamma	down	1.49406e-07	-0.88603
FBgn0020269	mspo	down	9.31718e-05	-0.53396
FBgn0020372	TM4SF	down	7.60099e-27	-1.46696
FBgn0020764	Alas	down	4.00412e-07	-0.508328
FBgn0020908	Scp1	down	0.000174713	-1.20623
FBgn0021906	RFeSP	down	4.1194e-05	-0.649737
FBgn0022160	Gpo1	down	0.000289602	-0.552878
FBgn0022361	Pur-alpha	down	1.95735e-06	-0.49666
FBgn0024232	gprs	down	0.00636998	-0.575594
FBgn0024366	CG11409	down	0.00224882	-0.756564
FBgn0024941	RSG7	down	0.000208443	-0.52395
FBgn0024963	GluClalpha	down	0.00232386	-0.558274
FBgn0024989	CG3777	down	3.4779e-07	-1.42778
FBgn0024995	CG2680	down	3.11135e-09	-1.02861
FBgn0025111	Ant2	down	0.000125655	-1.12331
FBgn0025620	CG13360	down	3.0766e-20	-1.73975
FBgn0025712	CG13920	down	5.63543e-09	-0.777772
FBgn0025833	CG8910	down	0.000355422	-0.637088
FBgn0025835	CG17707	down	0.00287389	-0.902263
FBgn0025839	ND-B14.5A	down	0.00358644	-0.525137
FBgn0026061	Mipp1	down	4.11016e-05	-0.575231
FBgn0026077	Gasp	down	0.00014047	-0.826398
FBgn0026268	antdh	down	0.00505022	-0.612928
FBgn0026314	Ugt35B1	down	5.57897e-07	-1.0936
FBgn0026409	Mpcp2	down	7.63385e-09	-0.835176
FBgn0026439	Eaat1	down	8.49228e-10	-0.660649
FBgn0026666	MagR	down	0.00199866	-0.500655
FBgn0027291	Idh3a	down	2.45058e-09	-0.911784
FBgn0027575	GABA-B-R2	down	3.78338e-05	-0.642452
FBgn0027589	CG1688	down	0.000111408	-0.507369
FBgn0027785	NP15.6	down	9.60713e-06	-0.778631
FBgn0028342	ATPsyndelta	down	9.56729e-06	-0.689797
FBgn0028408	Drep2	down	6.02551e-06	-0.65891
FBgn0028482	bdl	down	4.85995e-11	-1.01685
FBgn0028544	Vajk3	down	0.00496549	-0.790251
FBgn0028552	gammaSnap1	down	1.83159e-11	-0.631217
FBgn0028573	prc	down	0.00048887	-1.107
FBgn0028579	phtf	down	3.4653e-09	-0.625346
FBgn0028583	lcs	down	0.003623	-0.879512
FBgn0028699	Rh50	down	1.33335e-18	-0.979984
FBgn0028704	Nckx30C	down	0.0020021	-0.533204
FBgn0028888	CG4168	down	0.0029429	-0.538849
FBgn0028916	CG33090	down	7.21648e-05	-0.507195
FBgn0028938	Vajk1	down	2.66529e-05	-1.21799
FBgn0028979	tio	down	0.00019632	-0.686439
FBgn0028993	scro	down	0.00217757	-0.536459
FBgn0029082	hbs	down	4.45077e-06	-0.596168
FBgn0029137	Patsas	down	4.45535e-05	-0.618875
FBgn0029155	Men-b	down	3.92592e-06	-0.785588
FBgn0029175	sotv	down	3.63302e-06	-0.512284
FBgn0029524	CG3176	down	0.00177596	-0.71045
FBgn0029663	CG10804	down	9.2701e-10	-0.74331
FBgn0029708	CG3556	down	1.37189e-06	-0.565963
FBgn0029799	CG15772	down	2.03741e-08	-0.788419
FBgn0029837	Tsp5D	down	4.86582e-05	-0.949248
FBgn0029888	ND-ASHI	down	6.38686e-07	-0.700079
FBgn0029922	CG14431	down	0.00549113	-0.524783
FBgn0029950	CG9657	down	0.000188189	-0.854977
FBgn0029955	CG15478	down	1.38006e-06	-0.900977
FBgn0030001	cyr	down	0.00020416	-1.13015
FBgn0030011	Gbeta5	down	2.38076e-06	-0.717645
FBgn0030027	CG1632	down	2.26571e-09	-1.29421
FBgn0030058	CG11294	down	0.00227706	-0.64532
FBgn0030092	fh	down	0.000801901	-0.546918
FBgn0030102	SmydA-9	down	4.77742e-07	-0.968486
FBgn0030257	SmydA-4	down	0.000873975	-0.847229
FBgn0030292	CG11752	down	0.000137716	-0.742113
FBgn0030331	CG15221	down	0.0021839	-0.804646
FBgn0030339	Cyp28c1	down	0.000424275	-0.778848
FBgn0030361	CG1492	down	0.000504317	-0.509855
FBgn0030398	Cpr11B	down	1.44867e-08	-0.81562
FBgn0030559	CG13404	down	1.24207e-08	-0.968125
FBgn0030562	CG9400	down	0.00590806	-0.538926
FBgn0030592	CG9514	down	1.73524e-09	-1.97166
FBgn0030593	CG9512	down	2.52353e-11	-1.04397
FBgn0030605	ND-B18	down	7.78572e-07	-0.751701
FBgn0030617	CG9095	down	1.30753e-07	-1.00288
FBgn0030634	CG9164	down	0.000221324	-0.562723
FBgn0030642	CG15642	down	4.71238e-06	-0.777773
FBgn0030707	CG8916	down	1.42581e-06	-0.855452
FBgn0030723	dpr18	down	5.73124e-07	-0.587651
FBgn0030745	CG4239	down	3.88052e-05	-0.803734
FBgn0030763	CG9782	down	0.0014078	-0.765151
FBgn0030773	CG9676	down	0.000408619	-0.617925
FBgn0030778	CG4678	down	9.30056e-09	-0.864737
FBgn0030796	CG4829	down	0.00044541	-0.561781
FBgn0030884	CG6847	down	0.000191362	-0.728491
FBgn0030897	Frq1	down	0.00188788	-0.532391
FBgn0030921	CG6290	down	0.00176941	-0.8738
FBgn0030997	CG7990	down	3.07484e-11	-0.68453
FBgn0031005	Hs3st-B	down	0.00322547	-0.522018
FBgn0031021	ND-18	down	2.50641e-05	-0.635833
FBgn0031065	CG14234	down	8.61069e-06	-0.524967
FBgn0031066	COX6B	down	3.01374e-06	-0.698389
FBgn0031088	CG15322	down	0.00332419	-0.970434
FBgn0031100	CG1504	down	0.00258668	-0.517277
FBgn0031110	Obp19b	down	1.74668e-05	-1.02812
FBgn0031228	ND-15	down	0.000274677	-0.560767
FBgn0031239	CG17075	down	0.000913597	-0.521129
FBgn0031302	CG14340	down	2.93923e-14	-1.60301
FBgn0031384	CG4238	down	1.68605e-06	-0.627619
FBgn0031414	eys	down	1.78153e-05	-0.761636
FBgn0031424	VGlut	down	1.18388e-05	-0.518252
FBgn0031426	CG18641	down	2.94784e-07	-1.68127
FBgn0031436	ND-B17.2	down	0.00135455	-0.543387
FBgn0031505	ND-B14.5B	down	0.00442598	-0.4973
FBgn0031542	CG15414	down	3.81155e-11	-1.25632
FBgn0031548	CG8852	down	5.14369e-05	-1.00186
FBgn0031630	CG15629	down	0.00237488	-0.600803
FBgn0031634	Ir25a	down	0.000703734	-0.779857
FBgn0031646	snsl	down	6.23625e-06	-1.22445
FBgn0031683	CG4230	down	2.84142e-10	-0.597648
FBgn0031692	TpnC25D	down	3.73218e-11	-1.20764
FBgn0031700	CG14022	down	1.61291e-05	-1.16208
FBgn0031716	CG14015	down	3.38834e-07	-0.714801
FBgn0031753	CG13999	down	2.56171e-08	-0.915987
FBgn0031765	CG9109	down	0.000567594	-0.640378
FBgn0031800	CG9497	down	0.00488683	-0.565272
FBgn0031817	HemK1	down	7.77569e-09	-1.07222
FBgn0031830	COX5B	down	0.000883083	-0.570993
FBgn0031836	CG11050	down	0.000253191	-0.499459
FBgn0031869	CG18304	down	0.00117802	-0.757698
FBgn0031908	CG5177	down	0.000586924	-0.686906
FBgn0031926	CG6739	down	0.00023605	-0.881248
FBgn0031942	CG7203	down	0.00196159	-0.887632
FBgn0032008	CG14277	down	0.000173058	-0.792436
FBgn0032013	Scgalpha	down	2.94279e-05	-0.643071
FBgn0032021	CG7781	down	4.54093e-16	-0.722682
FBgn0032100	CG13108	down	0.000395885	-0.692948
FBgn0032135	GlcAT-S	down	1.14161e-05	-0.581506
FBgn0032178	Spn31A	down	0.00632902	-0.754503
FBgn0032233	dpr19	down	1.76727e-07	-0.582261
FBgn0032260	CG13144	down	0.00462393	-0.886309
FBgn0032405	firl	down	1.58054e-12	-0.81261
FBgn0032414	CG17211	down	8.82984e-23	-1.24236
FBgn0032495	CG16820	down	0.000121024	-0.73021
FBgn0032538	Vajk2	down	0.000489022	-1.06455
FBgn0032609	CG13280	down	0.000176558	-1.16573
FBgn0032652	CG6870	down	2.8009e-05	-0.801563
FBgn0032797	Hasp	down	2.62856e-06	-0.721346
FBgn0032833	COX4	down	2.2987e-05	-0.700109
FBgn0032857	CG10947	down	3.05684e-05	-0.896331
FBgn0032946	nrv3	down	7.59261e-22	-0.908364
FBgn0033031	CG8245	down	8.4977e-10	-0.66481
FBgn0033131	CR12842	down	1.34996e-06	-1.41108
FBgn0033132	Tsp42Ej	down	5.82342e-06	-0.772901
FBgn0033133	Tsp42Ek	down	4.74306e-05	-0.531275
FBgn0033188	Drat	down	0.00143712	-0.560669
FBgn0033196	CG1358	down	3.11153e-06	-0.622771
FBgn0033204	CG2065	down	0.000532642	-1.07459
FBgn0033215	Dgat2	down	0.000402665	-1.16237
FBgn0033257	sand	down	0.00129573	-0.736884
FBgn0033274	CG14757	down	0.00354151	-0.503029
FBgn0033365	CG8170	down	1.31827e-14	-1.882
FBgn0033367	PPO2	down	4.17929e-06	-0.858009
FBgn0033368	CG13743	down	0.000302281	-0.620232
FBgn0033443	CG1698	down	3.69379e-05	-1.04697
FBgn0033570	ND-B14	down	0.00383013	-0.560967
FBgn0033597	Cpr47Ea	down	4.75108e-05	-1.32491
FBgn0033602	Cpr47Ee	down	1.95085e-25	-1.99968
FBgn0033629	Tsp47F	down	0.00234983	-0.893574
FBgn0033673	CG8298	down	2.70215e-06	-0.615033
FBgn0033705	CG13168	down	1.74174e-07	-1.45942
FBgn0033728	Cpr49Ae	down	5.08383e-30	-1.85731
FBgn0033729	Cpr49Af	down	0.000400468	-1.07594
FBgn0033730	Cpr49Ag	down	4.62986e-11	-1.84129
FBgn0033769	CG8768	down	0.00021793	-0.8506
FBgn0033807	AQP	down	4.66442e-06	-1.19391
FBgn0033817	GstE14	down	2.70514e-07	-0.757122
FBgn0033866	CG6280	down	4.66662e-09	-1.74483
FBgn0033869	Cpr50Cb	down	2.38795e-05	-1.38483
FBgn0033872	CG6329	down	1.74241e-40	-1.24239
FBgn0033876	Syngr	down	1.1769e-11	-0.710141
FBgn0033911	VGAT	down	1.74921e-06	-0.748052
FBgn0033958	jef	down	7.64259e-13	-0.783526
FBgn0033961	ND-B15	down	6.1138e-07	-0.804951
FBgn0033989	CG7639	down	4.12961e-08	-0.714765
FBgn0034010	CG8157	down	1.43706e-07	-1.50613
FBgn0034053	Cyp4aa1	down	1.63569e-05	-0.590941
FBgn0034267	CG4984	down	0.00392888	-0.695087
FBgn0034433	EndoB	down	1.12659e-10	-0.616196
FBgn0034474	Obp56g	down	9.18485e-06	-0.822539
FBgn0034476	Toll-7	down	0.000301461	-0.545672
FBgn0034484	CG11044	down	0.000932672	-0.578332
FBgn0034485	CG11099	down	7.72055e-09	-0.587249
FBgn0034497	Mpcp1	down	1.44589e-08	-1.50957
FBgn0034567	CG15651	down	1.89826e-05	-0.576293
FBgn0034588	CG9394	down	0.00507758	-0.704086
FBgn0034624	CG17974	down	5.44691e-08	-1.69864
FBgn0034636	twz	down	7.07316e-10	-0.846173
FBgn0034645	ND-B12	down	0.00344451	-0.578753
FBgn0034660	Loxl2	down	5.21629e-05	-1.3207
FBgn0034709	Swim	down	1.80563e-07	-1.15216
FBgn0034716	Oatp58Dc	down	0.00252652	-0.505188
FBgn0034725	CG6044	down	1.87631e-05	-0.579992
FBgn0034731	CG10384	down	0.00742452	-0.523226
FBgn0034800	CG3788	down	0.000286194	-1.0221
FBgn0034877	levy	down	0.00162377	-0.59813
FBgn0034911	GlyT	down	7.48641e-08	-0.747412
FBgn0034965	ppk29	down	0.00763354	-0.815041
FBgn0034966	CG13563	down	5.1723e-06	-1.30194
FBgn0035032	ATPsynF	down	5.14798e-05	-0.720009
FBgn0035046	ND-19	down	1.2669e-05	-0.743222
FBgn0035092	Nplp1	down	0.00014027	-0.527977
FBgn0035122	mRpL17	down	0.000887962	-0.539208
FBgn0035192	CG9194	down	3.72193e-05	-1.10357
FBgn0035199	tfc	down	8.32005e-06	-1.23672
FBgn0035253	CG7971	down	0.00715833	-0.547666
FBgn0035258	CG13931	down	0.00394271	-0.829878
FBgn0035308	CG15822	down	0.00174658	-0.547293
FBgn0035335	mRpL23	down	3.16291e-05	-0.634917
FBgn0035398	Cht7	down	0.000334184	-1.1349
FBgn0035427	ckd	down	4.56548e-06	-1.27568
FBgn0035473	mge	down	0.000117613	-0.59337
FBgn0035521	VhaM9.7-a	down	0.000328613	-0.645268
FBgn0035542	DOR	down	7.77558e-07	-0.689046
FBgn0035543	CG15020	down	0.00538886	-0.862786
FBgn0035544	CG15021	down	0.00373719	-0.725756
FBgn0035553	CG13722	down	0.0055039	-0.833186
FBgn0035600	Cyt-c1	down	1.49292e-05	-0.589035
FBgn0035649	CG10483	down	0.000125687	-0.596723
FBgn0035733	CG8641	down	0.000304261	-0.509563
FBgn0035777	CG8563	down	8.24324e-07	-1.62312
FBgn0035816	CG13685	down	2.12958e-07	-0.613029
FBgn0035817	CG7409	down	5.23165e-19	-1.59313
FBgn0035833	CG7565	down	0.00175618	-0.506965
FBgn0035844	CG13676	down	0.0027875	-0.963612
FBgn0035900	ZC3H3	down	1.61498e-05	-0.634829
FBgn0035916	GAPsec	down	8.68456e-05	-0.719101
FBgn0035917	Zasp66	down	3.94531e-07	-0.924105
FBgn0035918	Cdc6	down	3.72338e-07	-1.6565
FBgn0035921	CG13305	down	1.88762e-08	-1.41028
FBgn0035948	CG5644	down	1.98781e-06	-0.983358
FBgn0035969	CG4476	down	2.22273e-08	-1.82004
FBgn0035982	CG4461	down	2.46458e-13	-1.4451
FBgn0036043	CG8177	down	5.10262e-05	-0.661752
FBgn0036094	CG14153	down	9.98431e-06	-0.692817
FBgn0036143	CG14142	down	0.00733807	-0.725796
FBgn0036155	CG6163	down	0.00218307	-0.533146
FBgn0036259	CG9760	down	3.50268e-05	-0.67382
FBgn0036272	Sms	down	6.41046e-05	-0.524026
FBgn0036274	CG4328	down	0.0038697	-0.512365
FBgn0036289	CG10657	down	0.00167207	-0.591219
FBgn0036360	CG10713	down	0.000291296	-0.643438
FBgn0036391	CG17364	down	0.00021437	-0.575959
FBgn0036417	CG7906	down	1.15647e-07	-1.63883
FBgn0036481	CG16959	down	0.000169377	-0.654966
FBgn0036488	CG6878	down	0.00191196	-0.560665
FBgn0036494	Toll-6	down	0.000115497	-0.558113
FBgn0036502	CG7841	down	3.51064e-05	-0.576563
FBgn0036551	CG17029	down	2.38303e-06	-0.567692
FBgn0036585	CG13071	down	2.47525e-06	-1.41575
FBgn0036589	CG13067	down	2.67253e-25	-1.89784
FBgn0036595	CG13046	down	0.00270874	-0.983659
FBgn0036620	CG4842	down	0.000327647	-0.701873
FBgn0036656	CG13026	down	2.55029e-18	-2.71664
FBgn0036679	CG13022	down	0.000643032	-1.00033
FBgn0036728	UQCR-Q	down	1.83323e-05	-0.743982
FBgn0036756	Cln3	down	0.000916218	-0.555214
FBgn0036762	CG7430	down	1.19117e-10	-0.896968
FBgn0036768	CG7402	down	0.00799695	-0.514536
FBgn0036839	SmydA-2	down	3.84238e-06	-1.14374
FBgn0036843	Sfxn2	down	2.041e-08	-0.719454
FBgn0036920	CG8004	down	2.27287e-05	-0.569223
FBgn0036986	CG5282	down	8.19343e-07	-0.689939
FBgn0037138	P5CDh1	down	2.31413e-09	-0.642961
FBgn0037229	CG9766	down	0.00021009	-0.667546
FBgn0037261	CG9775	down	0.000313944	-0.527743
FBgn0037292	plh	down	4.83349e-08	-1.5737
FBgn0037324	Orco	down	1.43573e-06	-1.44862
FBgn0037416	Osi9	down	7.66851e-07	-1.5265
FBgn0037475	Fer1	down	2.44474e-05	-0.507964
FBgn0037521	CG2993	down	0.00515782	-0.556964
FBgn0037529	mRpS9	down	5.04139e-07	-0.619251
FBgn0037546	mAChR-B	down	0.000351775	-0.546822
FBgn0037614	TMEM216	down	0.00635566	-0.516235
FBgn0037615	CG11760	down	8.65499e-06	-1.27089
FBgn0037676	CG8861	down	3.85448e-16	-0.855725
FBgn0037721	CG9427	down	0.000597893	-0.6737
FBgn0037807	CG6293	down	0.00181899	-0.63971
FBgn0037835	CG14687	down	0.00354245	-0.736903
FBgn0037908	dpr5	down	0.000102762	-0.689463
FBgn0037923	CG6813	down	0.00156876	-0.646916
FBgn0037993	dpr15	down	0.00444992	-0.496143
FBgn0038042	Scgbeta	down	0.00195347	-0.50948
FBgn0038072	CG6225	down	1.97103e-09	-0.66376
FBgn0038084	beat-Vc	down	0.000482373	-0.555973
FBgn0038130	CG8630	down	2.04509e-06	-1.01921
FBgn0038132	apn	down	0.00139177	-1.05859
FBgn0038165	Task6	down	0.000350781	-0.551715
FBgn0038173	Adgf-C	down	0.000107662	-0.66001
FBgn0038181	CG9297	down	1.78539e-08	-1.13611
FBgn0038224	ATPsynE	down	2.71295e-05	-0.7031
FBgn0038271	UQCR-C1	down	0.000136227	-0.563985
FBgn0038294	Mf	down	9.94e-06	-0.714004
FBgn0038395	CG10407	down	7.55011e-07	-1.1652
FBgn0038402	Fer2	down	0.00459779	-0.505355
FBgn0038592	CG18599	down	0.00238468	-0.703358
FBgn0038632	CG14301	down	0.000147386	-0.850768
FBgn0038659	EndoA	down	0.000266525	-0.522467
FBgn0038774	CG5023	down	9.89535e-08	-1.01492
FBgn0038820	CG4000	down	0.000458165	-1.14296
FBgn0038839	Ktl	down	6.35785e-09	-0.604326
FBgn0038902	CG6800	down	0.00619861	-0.826902
FBgn0038922	Idh3b	down	3.70447e-08	-0.651501
FBgn0038925	Cchl	down	0.000308292	-0.554452
FBgn0038929	CG13408	down	0.000314297	-0.6243
FBgn0039112	SdhD	down	1.19913e-05	-0.674845
FBgn0039152	Root	down	3.64471e-07	-1.28515
FBgn0039155	Kal1	down	3.11235e-24	-1.54086
FBgn0039159	mRpS24	down	0.00675654	-0.511058
FBgn0039161	CG13606	down	0.000533444	-0.852978
FBgn0039232	sosie	down	2.44924e-08	-0.755448
FBgn0039269	veli	down	1.23136e-08	-0.718193
FBgn0039313	CG11892	down	0.000102642	-0.721365
FBgn0039324	CG10553	down	0.000262675	-1.15012
FBgn0039325	CG10560	down	0.000253483	-0.925493
FBgn0039358	CG5028	down	2.32695e-09	-0.578706
FBgn0039420	CG6154	down	0.00115214	-0.558548
FBgn0039481	Cpr97Eb	down	0.00117059	-1.04803
FBgn0039500	CG5984	down	0.00110679	-0.788858
FBgn0039536	unc80	down	0.00447015	-0.61521
FBgn0039584	beat-VI	down	4.05505e-08	-0.637802
FBgn0039635	Pdhb	down	3.31721e-08	-0.785103
FBgn0039667	CG2010	down	3.10201e-09	-1.3751
FBgn0039681	CG7582	down	7.79521e-19	-1.01279
FBgn0039703	CG7829	down	7.51663e-05	-1.02291
FBgn0039723	CG15522	down	0.000946801	-0.509019
FBgn0039728	CG7896	down	0.0036879	-0.960537
FBgn0039742	CG15528	down	8.30016e-09	-0.974647
FBgn0039749	CG11498	down	0.00458223	-0.752479
FBgn0039830	ATPsynC	down	9.62409e-07	-0.80291
FBgn0039854	CG1635	down	0.000823282	-0.644972
FBgn0039897	CG1674	down	7.48983e-06	-0.84836
FBgn0039909	ND-49	down	8.5124e-10	-0.642886
FBgn0040074	retinin	down	3.71351e-32	-2.50675
FBgn0040297	Nhe2	down	6.11406e-07	-0.651088
FBgn0040343	CG3713	down	0.000820072	-1.08406
FBgn0040351	CG11638	down	1.26153e-06	-0.623431
FBgn0040370	CG13375	down	0.000274785	-0.5874
FBgn0040376	AANATL7	down	0.00681508	-0.580103
FBgn0040502	CG8343	down	0.00252077	-0.723899
FBgn0040571	CG17193	down	2.76594e-05	-0.57322
FBgn0040608	CG14246	down	6.03711e-08	-1.786
FBgn0040697	Teh3	down	0.00111662	-0.603504
FBgn0040726	dpr1	down	5.43142e-05	-0.671779
FBgn0040773	COX7C	down	0.00134409	-0.554309
FBgn0040778	CG17977	down	0.00433713	-0.562571
FBgn0040793	CG7630	down	0.000141714	-0.644174
FBgn0040817	CG14132	down	7.25826e-11	-0.926891
FBgn0040877	CG12994	down	0.000830545	-0.797848
FBgn0041789	Pax	down	0.000312877	-0.517355
FBgn0042119	Cpr65Au	down	0.00505683	-0.521178
FBgn0042132	CG18809	down	4.4346e-05	-0.712447
FBgn0042201	Nplp3	down	1.41525e-05	-1.42835
FBgn0043012	AP-2sigma	down	4.65045e-06	-0.649101
FBgn0044048	Ilp5	down	2.33413e-06	-0.93382
FBgn0044050	Ilp3	down	3.781e-06	-1.33085
FBgn0044328	CG32052	down	0.000446242	-0.52419
FBgn0044872	FucTC	down	0.00560305	-0.56171
FBgn0045038	Proc	down	3.60131e-06	-0.829651
FBgn0045064	bwa	down	0.0016062	-0.516675
FBgn0046258	CG12880	down	1.9708e-05	-1.0748
FBgn0046875	Obp83g	down	0.00309103	-0.828104
FBgn0047038	ND-13B	down	0.000377642	-0.55525
FBgn0050021	metro	down	8.86076e-05	-0.566982
FBgn0050044	s-cup	down	0.000811712	-0.707995
FBgn0050050	CG30050	down	3.20731e-05	-1.19544
FBgn0050172	CG30172	down	0.00292197	-0.630699
FBgn0050296	RIC-3	down	0.000154354	-0.668302
FBgn0050419	CG30419	down	4.6931e-05	-0.52787
FBgn0050446	Tdc2	down	0.0002077	-0.698967
FBgn0051030	CG31030	down	0.000277384	-0.529795
FBgn0051146	Nlg1	down	0.00255467	-0.609649
FBgn0051345	CG31345	down	8.8691e-13	-1.35393
FBgn0051475	CG31475	down	5.64816e-05	-0.664749
FBgn0051619	nolo	down	2.21443e-05	-0.562739
FBgn0051646	DIP-theta	down	0.000104628	-0.544967
FBgn0051708	DIP-zeta	down	7.24282e-06	-0.681649
FBgn0051776	CG31776	down	0.00103445	-1.05511
FBgn0051973	Cda5	down	0.00119989	-0.660334
FBgn0052029	Cpr66D	down	0.00326118	-0.619879
FBgn0052037	CG32037	down	0.00013436	-1.17857
FBgn0052057	dpr10	down	1.24575e-05	-0.564532
FBgn0052121	CG32121	down	0.00110736	-0.754182
FBgn0052206	CG32206	down	1.84035e-08	-0.85449
FBgn0052225	CG32225	down	1.52872e-05	-0.52198
FBgn0052230	ND-MLRQ	down	5.34879e-05	-0.660574
FBgn0052432	CG32432	down	0.00107273	-0.643575
FBgn0052523	CG32523	down	0.00159302	-0.990983
FBgn0052544	CG32544	down	0.000187147	-0.514201
FBgn0052551	CG32551	down	0.00169982	-0.990791
FBgn0052816	CG32816	down	0.000121435	-1.18579
FBgn0053100	eIF4EHP	down	7.27716e-08	-0.513024
FBgn0053145	GalT1	down	0.000210249	-0.504011
FBgn0053202	dpr11	down	0.00406354	-0.529205
FBgn0053519	Unc-89	down	0.000149112	-0.897125
FBgn0053527	SIFa	down	1.97113e-05	-1.06309
FBgn0053543	CG33543	down	3.59259e-07	-0.672919
FBgn0053639	CG33639	down	1.31575e-09	-0.857917
FBgn0053784	CG33784	down	0.00418218	-0.888306
FBgn0053988	Mid1	down	0.000483119	-0.672824
FBgn0058198	CG40198	down	0.00122019	-1.02598
FBgn0058298	CG40298	down	9.31442e-09	-1.86374
FBgn0062442	Cisd2	down	5.4067e-05	-0.511677
FBgn0062978	CG31808	down	5.11962e-23	-0.870137
FBgn0069973	CG40485	down	0.000174031	-0.625929
FBgn0083068	CG33947	down	0.00101792	-0.651686
FBgn0083228	Frq2	down	0.000216903	-0.603897
FBgn0083975	Nlg4	down	0.00169537	-0.50888
FBgn0083984	CG34148	down	0.0012933	-0.841286
FBgn0085201	CG34172	down	2.08606e-06	-1.44823
FBgn0085209	CG34180	down	3.94506e-07	-1.40014
FBgn0085350	inaF-C	down	3.0326e-05	-1.1417
FBgn0085356	CG34327	down	1.77191e-15	-2.62947
FBgn0085380	CG34351	down	5.78551e-07	-0.624178
FBgn0085382	CG34353	down	8.68617e-06	-0.615474
FBgn0085396	CG34367	down	0.00565631	-0.771966
FBgn0085399	CG34370	down	2.8386e-08	-0.734436
FBgn0085407	Pvf3	down	1.15918e-08	-0.672488
FBgn0085421	Epac	down	0.000156798	-0.64174
FBgn0085424	nub	down	0.00678039	-0.670285
FBgn0085434	NaCP60E	down	0.000534031	-0.672237
FBgn0086348	se	down	0.00456818	-0.814057
FBgn0086673	CG13272	down	6.67554e-06	-1.44471
FBgn0250814	UQCR-C2	down	0.00174521	-0.534532
FBgn0250819	CG33521	down	0.000165859	-0.681001
FBgn0250838	roh	down	0.000710113	-0.591109
FBgn0250839	CG2016	down	0.000130045	-0.583712
FBgn0250862	CG42237	down	3.8071e-05	-1.36103
FBgn0259150	OtopLc	down	0.00273217	-0.539734
FBgn0259219	CG42319	down	1.10259e-13	-1.09408
FBgn0259222	CG42322	down	0.00339475	-0.554187
FBgn0259226	CG42326	down	3.41278e-08	-0.630381
FBgn0259239	CG42337	down	7.32276e-06	-0.742383
FBgn0259244	CG42342	down	0.000324465	-0.56461
FBgn0259245	DIP-beta	down	0.000174599	-0.504701
FBgn0259677	CG42346	down	0.000205064	-0.610437
FBgn0259923	2021-09-04	down	7.19618e-06	-0.499317
FBgn0259935	CG42458	down	4.76799e-05	-0.534532
FBgn0259994	OtopLa	down	0.00101115	-0.557613
FBgn0260006	drd	down	2.59818e-06	-0.790086
FBgn0260720	asRNA:CR42547	down	0.00311691	-0.747319
FBgn0260743	GC1	down	3.04557e-07	-0.634396
FBgn0260971	CG42594	down	0.000111283	-0.674973
FBgn0261386	Gpa2	down	0.00335964	-0.949258
FBgn0261509	haf	down	0.00271689	-0.663667
FBgn0261514	NimA	down	0.00279273	-0.974755
FBgn0261526	NT1	down	0.0013403	-1.05139
FBgn0261674	CG42709	down	0.00131093	-0.529338
FBgn0261705	CG42741	down	0.000521885	-0.764602
FBgn0261722	fwe	down	1.30701e-15	-0.715223
FBgn0261723	Dbx	down	0.0060532	-0.615247
FBgn0261794	kcc	down	1.18262e-11	-0.98438
FBgn0261800	LanB1	down	0.00166978	-0.584028
FBgn0261953	TfAP-2	down	0.00186724	-0.499391
FBgn0261955	kdn	down	7.12393e-15	-1.237
FBgn0262476	CG43066	down	5.15871e-06	-0.746051
FBgn0262477	FoxP	down	0.00147316	-0.59472
FBgn0262512	Vha14-1	down	7.22201e-05	-0.5194
FBgn0262559	Mdh2	down	2.6386e-05	-0.535226
FBgn0262599	SmydA-3	down	9.86643e-07	-0.86347
FBgn0262741	lncRNA:CR43126	down	0.000913833	-0.692063
FBgn0262828	lncRNA:CR43199	down	2.90994e-07	-1.13955
FBgn0262855	CG43219	down	0.000315498	-0.929651
FBgn0262858	CG43222	down	0.00029332	-0.818187
FBgn0263006	SERCA	down	6.64161e-14	-1.76239
FBgn0263132	Cht6	down	0.000634118	-0.927137
FBgn0263321	CG43402	down	0.00539155	-0.895012
FBgn0263351	AP-2mu	down	2.66504e-09	-0.745164
FBgn0263353	CG11000	down	5.58348e-05	-0.627675
FBgn0263397	Ih	down	0.000722091	-0.503822
FBgn0263456	nwk	down	3.09845e-06	-0.884088
FBgn0263511	Vsx1	down	5.02398e-05	-0.701554
FBgn0263776	CG43693	down	0.000567999	-0.525257
FBgn0263846	CG43707	down	0.000365826	-0.638729
FBgn0263911	COX8	down	0.00301935	-0.567242
FBgn0263988	Dic61B	down	0.00462243	-0.662947
FBgn0264002	MsR2	down	0.0039703	-0.608234
FBgn0264272	mwh	down	5.97451e-09	-0.917739
FBgn0264308	CG43778	down	0.000121922	-0.565352
FBgn0264339	CG43795	down	0.00354447	-0.642034
FBgn0264443	CG43861	down	0.000240271	-0.625041
FBgn0264695	Mhc	down	1.42779e-05	-1.07861
FBgn0265045	Strn-Mlck	down	0.000819434	-0.505423
FBgn0265105	asRNA:CR44207	down	2.44255e-13	-2.24283
FBgn0265177	CG44242	down	0.00237433	-0.614326
FBgn0265191	Gyg	down	0.000909107	-0.716568
FBgn0265262	Vha68-1	down	3.34983e-13	-0.823954
FBgn0265416	Neto	down	0.00130063	-0.660129
FBgn0265991	Zasp52	down	0.000305067	-0.773954
FBgn0266064	GlyS	down	2.30831e-06	-0.669438
FBgn0266227	lncRNA:CR44922	down	0.00117134	-0.622954
FBgn0266347	nAChRalpha4	down	8.32126e-05	-0.549611
FBgn0266354	CG45002	down	0.000139914	-0.497836
FBgn0266582	ND-30	down	0.00171067	-0.515045
FBgn0266721	gammaSnap2	down	0.000275305	-0.701684
FBgn0266736	asRNA:CR45209	down	1.27331e-09	-1.39421
FBgn0266819	asRNA:CR45281	down	4.47022e-05	-1.10214
FBgn0267089	lncRNA:CR45533	down	1.20294e-09	-1.40093
FBgn0267157	lncRNA:CR45597	down	0.000140146	-1.21376
FBgn0267270	lncRNA:CR45706	down	0.00331682	-0.884966
FBgn0267431	Myo81F	down	7.26659e-05	-1.08189
FBgn0267613	asRNA:CR45951	down	0.00392597	-0.881271
FBgn0267635	lncRNA:CR45973	down	0.00244866	-0.769469
FBgn0267702	lncRNA:CR46035	down	0.00239373	-0.702273
FBgn0270928	VAChT	down	2.19668e-06	-0.564736
FBgn0283437	PPO1	down	0.000456537	-0.853691
FBgn0283471	wupA	down	0.000330794	-0.696715
FBgn0283536	Vha13	down	0.000370525	-0.524455
FBgn0283658	muc	down	1.58525e-07	-0.709155
FBgn0284248	Cyt-c-p	down	5.94848e-07	-0.990869
FBgn0284408	trol	down	0.000103447	-0.731243
FBgn0284435	tyn	down	0.00292454	-0.863119
FBgn0285896	btl	down	0.000214569	-0.620084
FBgn0285925	Fas1	down	8.55705e-08	-0.823852
FBgn0286782	flz	down	0.00589095	-0.911075
FBgn0286852	naz	down	0.000191115	-0.858994
XLOC_009183	-	down	2.89499e-06	-1.526
XLOC_010285	-	down	0.00146068	-1.03813
XLOC_015204	-	down	3.15725e-06	-1.47673

## Sheet:   3d LKR VS 40d LKRSDHMB01942 
#ID	gene_name	regulated	pValue	log2FC
FBgn0000052	Pfas	up	6.50842e-07	0.962882
FBgn0000053	Gart	up	3.60031e-44	2.06087
FBgn0000071	Ama	up	0.00318443	0.959505
FBgn0000078	Amy-d	up	7.69681e-63	3.17726
FBgn0000079	Amy-p	up	3.71735e-10	2.03517
FBgn0000083	AnxB9	up	2.14522e-05	0.583197
FBgn0000278	CecB	up	1.88068e-05	1.36145
FBgn0000308	chic	up	0.0018262	0.504283
FBgn0000406	Cyt-b5-r	up	4.59236e-06	0.942091
FBgn0000416	Sap-r	up	4.00938e-07	0.511858
FBgn0000477	DNaseII	up	0.00144065	0.742833
FBgn0000492	Dr	up	4.57167e-05	0.672728
FBgn0000615	exu	up	4.73056e-07	1.38522
FBgn0000715	FMRFa	up	0.000319972	0.587626
FBgn0000928	fs(1)Yb	up	0.00167198	0.888566
FBgn0001114	Glt	up	3.21587e-08	0.619933
FBgn0001208	Hn	up	0.00548095	0.515242
FBgn0001234	lncRNA:Hsromega	up	0.000143361	0.497794
FBgn0001987	Gli	up	4.74575e-09	0.770935
FBgn0002069	AspRS	up	1.08929e-05	0.552841
FBgn0002121	l(2)gl	up	0.000364115	0.548029
FBgn0002562	Lsp1alpha	up	5.18512e-152	5.20741
FBgn0002565	Lsp2	up	0.000211137	0.951883
FBgn0002719	Men	up	0.00132379	0.518027
FBgn0002891	DNApol-zeta	up	6.00356e-05	0.690109
FBgn0002905	DNApol-theta	up	0.00225441	0.519309
FBgn0002948	nod	up	2.84045e-07	0.641941
FBgn0003137	Ppn	up	0.000131588	0.580776
FBgn0003209	raw	up	1.37176e-05	0.570429
FBgn0003250	Rh4	up	7.52612e-10	0.733421
FBgn0003268	rod	up	6.90833e-05	0.650496
FBgn0003308	ry	up	1.89454e-06	0.659473
FBgn0003507	srp	up	2.00088e-07	0.696797
FBgn0003655	swa	up	0.00317401	0.901012
FBgn0003719	tld	up	2.18911e-07	1.05266
FBgn0003888	betaTub60D	up	8.15937e-06	0.719127
FBgn0003889	betaTub85D	up	0.000108638	1.03008
FBgn0004047	Yp3	up	0.00426588	0.551727
FBgn0004360	Wnt2	up	1.09534e-05	1.09553
FBgn0004374	neb	up	0.000506078	0.76185
FBgn0004379	Klp67A	up	0.000830425	0.948808
FBgn0004620	GluRIIA	up	1.61252e-07	0.902657
FBgn0004629	Cys	up	7.17516e-07	0.720078
FBgn0005391	Yp2	up	3.20135e-08	1.70041
FBgn0005613	Sox15	up	0.000137718	0.788344
FBgn0005648	Pabp2	up	4.49078e-06	0.621202
FBgn0005660	Ets21C	up	0.00010471	1.01265
FBgn0010222	Nmdmc	up	0.00710743	0.628495
FBgn0010225	Gel	up	5.99954e-05	0.629283
FBgn0010226	GstS1	up	3.68241e-07	0.858998
FBgn0010246	Myo61F	up	6.19827e-06	1.24101
FBgn0010263	Rbp9	up	1.31436e-06	0.616126
FBgn0010388	Dro	up	0.00221936	0.858424
FBgn0010395	Itgbn	up	3.47616e-05	1.2428
FBgn0010620	CG10939	up	8.95502e-05	0.515026
FBgn0010621	CCT5	up	1.0324e-05	0.628352
FBgn0011202	dia	up	0.00107729	0.499218
FBgn0011280	Obp19d	up	6.05876e-06	0.674264
FBgn0011581	Ms	up	0.000883455	0.660347
FBgn0011672	Mvl	up	2.21918e-06	0.501471
FBgn0011674	insc	up	8.77054e-06	0.841929
FBgn0011705	rost	up	1.09058e-08	1.17275
FBgn0011774	Irbp	up	0.00017204	0.806058
FBgn0012034	AcCoAS	up	5.57688e-07	0.552084
FBgn0012344	Dh44	up	0.000192647	0.499663
FBgn0013773	Cyp6a22	up	4.40574e-12	0.952567
FBgn0013813	Dhc98D	up	0.00826415	0.639499
FBgn0014018	Rel	up	1.11253e-07	0.93025
FBgn0014020	Rho1	up	8.02539e-06	0.498759
FBgn0014033	Sr-CI	up	0.000145741	0.807728
FBgn0014342	mia	up	4.33382e-07	1.20865
FBgn0014427	CG11899	up	5.72519e-08	1.0234
FBgn0014455	Ahcy	up	3.69813e-19	1.39754
FBgn0015351	CG14906	up	0.00537558	0.798755
FBgn0015376	cutlet	up	0.000581408	0.880292
FBgn0015625	CycB3	up	0.00248064	0.808298
FBgn0015663	Ugt36A1	up	0.000488456	0.552007
FBgn0015872	Drip	up	2.96211e-05	0.569497
FBgn0016675	Lectin-galC1	up	0.00147431	0.940593
FBgn0017558	Pdk	up	1.13581e-08	0.599411
FBgn0017581	Lk6	up	5.64682e-05	0.535649
FBgn0019940	Rh6	up	1.16644e-10	0.803884
FBgn0020277	lush	up	0.00205727	0.98409
FBgn0020385	pug	up	4.81697e-31	1.32326
FBgn0020414	Idgf3	up	1.4546e-05	0.718211
FBgn0020415	Idgf2	up	6.06453e-09	0.832529
FBgn0020416	Idgf1	up	1.15389e-14	1.32219
FBgn0020513	Paics	up	1.32627e-05	0.937772
FBgn0022213	Cse1	up	0.00125872	0.500598
FBgn0022355	Tsf1	up	8.32383e-08	0.907715
FBgn0022959	yps	up	0.000782467	0.498699
FBgn0023129	aay	up	2.46618e-10	0.929207
FBgn0023489	Pph13	up	1.31571e-08	0.853205
FBgn0023495	Lip3	up	0.00177972	0.897154
FBgn0023507	D2hgdh	up	3.5811e-10	0.794465
FBgn0023549	Mct1	up	6.31363e-05	0.530351
FBgn0024222	IKKbeta	up	9.13932e-05	0.541581
FBgn0024740	Lip2	up	2.67244e-15	1.40124
FBgn0024957	Irp-1B	up	0.000385825	0.588954
FBgn0024997	CG2681	up	0.000137403	0.728843
FBgn0025628	CG4199	up	9.1578e-10	0.776692
FBgn0025678	CaBP1	up	0.000658134	0.58085
FBgn0025827	CG6421	up	0.00313578	0.541009
FBgn0025879	Timp	up	5.5925e-06	0.525285
FBgn0026192	par-6	up	2.63792e-07	0.73916
FBgn0026563	CG1979	up	1.73511e-07	1.58994
FBgn0026718	Agpat2	up	0.000709217	0.721942
FBgn0026755	Ugt37B1	up	1.76866e-16	2.27596
FBgn0027070	Ugt36E1	up	1.01062e-06	0.860268
FBgn0027073	Ugt49B1	up	0.0059467	0.515253
FBgn0027074	Ugt36F1	up	4.20698e-07	1.09059
FBgn0027109	NPF	up	5.64772e-08	0.802868
FBgn0027342	fz4	up	0.00657175	0.585505
FBgn0027578	Nepl21	up	0.000495292	0.596756
FBgn0027579	mino	up	2.86107e-13	1.18088
FBgn0027584	CG4757	up	0.000134635	1.21242
FBgn0027611	LManII	up	0.00585632	0.51494
FBgn0027657	glob1	up	0.000955942	0.610661
FBgn0027783	SMC2	up	1.46527e-10	1.55833
FBgn0027929	NimB1	up	5.33188e-08	1.2121
FBgn0028374	Hug	up	0.000394046	0.565894
FBgn0028526	CG15293	up	1.89847e-06	0.835982
FBgn0028540	CG9008	up	0.00368081	0.594801
FBgn0028562	sut2	up	0.00127446	0.804234
FBgn0028841	jhamt	up	9.74528e-10	1.60534
FBgn0028978	trbl	up	2.60974e-05	0.635649
FBgn0028983	Spn55B	up	9.59834e-06	0.663641
FBgn0028988	Spn42Dd	up	0.000788357	0.668688
FBgn0028990	Spn27A	up	0.000314204	0.646472
FBgn0029091	Chs2	up	0.00641824	0.847486
FBgn0029093	cathD	up	5.31993e-07	0.592087
FBgn0029147	NtR	up	5.38257e-06	0.87826
FBgn0029507	Tsp42Ed	up	9.90503e-13	1.46831
FBgn0029648	CG3603	up	0.00561313	0.519414
FBgn0029762	NAAT1	up	2.00605e-09	0.996547
FBgn0029766	CG15784	up	4.24994e-09	1.54156
FBgn0029769	frma	up	0.00142126	0.647353
FBgn0029810	CG12239	up	2.1358e-06	0.584289
FBgn0029823	Shmt	up	9.85265e-09	1.03643
FBgn0029990	CG2233	up	2.13931e-05	0.988644
FBgn0030040	CG15347	up	0.00329348	0.684693
FBgn0030051	spirit	up	0.00823205	0.567382
FBgn0030067	Rbm13	up	0.00480258	0.525682
FBgn0030157	CG1468	up	2.22341e-09	1.17623
FBgn0030159	CG9689	up	9.07877e-10	1.01379
FBgn0030187	Ipod	up	0.00141553	0.786023
FBgn0030218	CG1628	up	5.69128e-06	0.605893
FBgn0030244	CG2157	up	0.000237825	0.861395
FBgn0030309	CG1572	up	1.10548e-05	0.812309
FBgn0030310	PGRP-SA	up	0.000100361	1.09915
FBgn0030334	Karl	up	1.13178e-05	0.794582
FBgn0030482	CG1673	up	5.97368e-11	1.29082
FBgn0030501	BthD	up	0.00642212	0.8656
FBgn0030607	dob	up	0.00291994	0.554578
FBgn0030721	CG12698	up	1.22432e-07	1.71893
FBgn0030749	AnxB11	up	3.50456e-08	0.601613
FBgn0030756	CG9903	up	0.00240621	0.90345
FBgn0030808	RhoGAP15B	up	2.2947e-05	0.505721
FBgn0030855	CG5800	up	0.000588583	0.546151
FBgn0030925	Hayan	up	1.35469e-05	0.912344
FBgn0031091	Phf7	up	0.00153682	0.989291
FBgn0031219	CG13694	up	0.00489919	0.874553
FBgn0031294	IA-2	up	0.00216874	0.496851
FBgn0031306	CG4577	up	0.0004724	0.499132
FBgn0031307	MFS3	up	0.000511582	0.710599
FBgn0031432	Cyp309a1	up	1.74665e-05	1.14593
FBgn0031470	CG18557	up	0.00368883	0.940836
FBgn0031471	CG3117	up	1.21675e-16	2.68384
FBgn0031489	CG17224	up	0.00360805	0.650273
FBgn0031490	CG17264	up	1.50295e-05	1.27282
FBgn0031558	CG16704	up	0.00177293	0.890327
FBgn0031560	CG16713	up	0.0085695	0.766724
FBgn0031562	CG3604	up	0.00861536	0.785463
FBgn0031571	bark	up	7.74333e-07	0.72668
FBgn0031643	CG3008	up	0.0026909	0.505953
FBgn0031645	CG3036	up	0.00065534	0.784197
FBgn0031689	Cyp28d1	up	3.02693e-05	0.767189
FBgn0031695	Cyp4ac3	up	0.00132121	0.576352
FBgn0031741	CG11034	up	1.85807e-07	1.24692
FBgn0031801	CG9498	up	4.88091e-16	0.871432
FBgn0031824	CG9547	up	2.14675e-11	1.10456
FBgn0031888	Pvf2	up	1.28675e-05	1.08995
FBgn0031936	CG13794	up	3.72044e-07	0.645747
FBgn0031937	CG13795	up	0.000684812	0.681018
FBgn0031939	CG13796	up	2.05534e-06	1.25582
FBgn0032006	Pvr	up	6.20414e-05	0.508392
FBgn0032116	Mco1	up	2.42108e-08	1.20305
FBgn0032139	CG13116	up	4.2072e-19	1.33157
FBgn0032235	CG5096	up	0.00310195	0.715519
FBgn0032253	LManI	up	0.0031628	0.526555
FBgn0032281	CG17107	up	0.00218957	0.983541
FBgn0032287	CG6415	up	8.88077e-06	0.74943
FBgn0032322	CG16743	up	0.00239162	0.693592
FBgn0032336	AstC	up	4.28453e-06	0.542286
FBgn0032350	CG6287	up	0.00154777	0.592195
FBgn0032381	Mal-B1	up	0.000150724	0.659093
FBgn0032382	Mal-B2	up	0.00125664	0.790771
FBgn0032387	CG16965	up	7.18943e-20	1.54513
FBgn0032390	dgt2	up	0.0017554	0.737545
FBgn0032507	CG9377	up	2.20321e-09	1.61349
FBgn0032587	CG5953	up	8.29749e-06	0.802959
FBgn0032598	ChLD3	up	2.23541e-06	1.53897
FBgn0032615	CG6012	up	7.90328e-08	1.69257
FBgn0032639	CG18563	up	3.68862e-28	3.20586
FBgn0032694	MESR3	up	1.45591e-05	0.556201
FBgn0032699	CG10383	up	1.85178e-19	1.4575
FBgn0032774	CG17549	up	0.000155943	0.711822
FBgn0032805	CG10337	up	7.36121e-09	1.42738
FBgn0032810	CG13077	up	2.58338e-07	0.662916
FBgn0032820	fbp	up	6.25881e-05	0.624899
FBgn0032834	CG13965	up	0.00337861	0.866322
FBgn0032835	CG16772	up	6.79987e-05	0.981871
FBgn0032836	CG10680	up	0.00793875	0.572325
FBgn0032864	CG2493	up	4.52521e-05	0.569707
FBgn0032900	CG14401	up	7.33305e-06	0.831262
FBgn0032945	CG8665	up	1.25343e-26	2.37522
FBgn0032973	CG6675	up	0.00138363	0.730148
FBgn0033079	Fmo-2	up	1.48077e-10	0.864314
FBgn0033115	Spn42De	up	7.32844e-05	1.23265
FBgn0033127	Tsp42Ef	up	1.60664e-08	0.584856
FBgn0033130	Tsp42Ei	up	1.30782e-06	0.825829
FBgn0033134	Tsp42El	up	5.40675e-05	0.582255
FBgn0033174	CG11125	up	2.85366e-06	1.00377
FBgn0033302	Cyp6a14	up	4.31202e-06	1.35551
FBgn0033304	Cyp6a13	up	2.91786e-05	0.643109
FBgn0033354	FANCI	up	7.25245e-08	1.3206
FBgn0033374	CG13741	up	5.94928e-20	2.0324
FBgn0033387	CG8008	up	7.55703e-14	0.893602
FBgn0033388	CG8046	up	7.00025e-06	1.06291
FBgn0033421	CG1888	up	0.000349415	0.509267
FBgn0033453	Sting	up	1.97847e-06	0.995733
FBgn0033519	CG11825	up	6.94206e-07	1.4462
FBgn0033521	CG12896	up	0.00149378	0.744087
FBgn0033574	Spn47C	up	8.51194e-08	0.855202
FBgn0033593	Listericin	up	1.69721e-07	1.26265
FBgn0033649	pyr	up	0.000197592	0.511621
FBgn0033665	Zip48C	up	2.10414e-05	0.736955
FBgn0033683	CG18343	up	0.0028154	0.727289
FBgn0033686	Hen1	up	0.00127453	0.73957
FBgn0033697	Cyp6t3	up	0.00466737	0.679537
FBgn0033735	Dera	up	3.60356e-05	0.825026
FBgn0033740	dgt5	up	0.000889975	0.930137
FBgn0033760	CG8785	up	1.02725e-06	0.774512
FBgn0033775	Cyp9h1	up	2.36391e-16	1.09671
FBgn0033826	CG4734	up	0.00729728	0.872854
FBgn0033830	CG10814	up	2.24241e-14	2.45962
FBgn0033875	CG6357	up	0.00507144	0.560759
FBgn0033885	DJ-1alpha	up	4.1456e-08	0.997043
FBgn0033913	CG8468	up	2.07609e-22	1.33725
FBgn0033928	Arc2	up	0.000812018	0.710717
FBgn0033945	CG12868	up	0.00123822	0.619657
FBgn0033949	Had2	up	0.00015935	0.756589
FBgn0034045	CG8249	up	6.06803e-14	1.35708
FBgn0034094	Tsf3	up	2.7135e-06	0.685277
FBgn0034098	krimp	up	1.83667e-06	1.54961
FBgn0034117	CG7997	up	0.00280214	0.721343
FBgn0034139	CG4927	up	6.15909e-05	0.800872
FBgn0034140	Lst	up	5.85439e-07	0.905253
FBgn0034143	CG8303	up	0.000263459	0.748109
FBgn0034219	mthl4	up	0.000798034	0.591412
FBgn0034249	RhoGAP54D	up	0.00163613	0.671341
FBgn0034275	CG5002	up	5.6664e-09	1.04583
FBgn0034276	Sardh	up	4.49822e-24	1.75605
FBgn0034331	CG15067	up	0.00375865	0.803048
FBgn0034390	CG15093	up	7.51788e-09	0.849869
FBgn0034394	CG15096	up	4.64694e-07	0.741616
FBgn0034398	CG15098	up	0.000674761	0.556362
FBgn0034399	CG15083	up	0.0010867	0.552099
FBgn0034417	CG15117	up	0.00191094	0.558132
FBgn0034454	CG15120	up	0.00104806	0.951379
FBgn0034468	Obp56a	up	3.27255e-17	2.24506
FBgn0034470	Obp56d	up	0.000317085	0.61374
FBgn0034475	Obp56h	up	2.32484e-05	0.748742
FBgn0034511	GNBP-like3	up	0.00779476	0.865518
FBgn0034512	CG18067	up	0.000638113	1.10852
FBgn0034558	Cib2	up	8.43595e-06	1.32867
FBgn0034622	BBS9	up	1.87666e-07	1.15475
FBgn0034638	CG10433	up	2.92248e-05	0.609699
FBgn0034639	CG15673	up	7.4292e-05	0.56212
FBgn0034647	pirk	up	2.13613e-21	1.53721
FBgn0034670	CG13488	up	0.0061991	0.784626
FBgn0034717	CG5819	up	0.000180666	0.585225
FBgn0034728	rad50	up	5.94303e-10	0.7967
FBgn0034733	CG4752	up	1.35803e-08	0.697553
FBgn0034741	CG4269	up	3.47706e-35	2.68479
FBgn0034761	CG4250	up	0.00242922	0.854962
FBgn0034935	Orcokinin	up	1.28687e-05	0.815078
FBgn0034997	CG3376	up	6.68055e-07	0.691429
FBgn0035049	Mmp1	up	0.000577026	0.640334
FBgn0035076	Ance-5	up	1.19052e-07	1.03357
FBgn0035090	CG2736	up	0.00145412	0.507262
FBgn0035091	CG3829	up	0.000481755	0.546488
FBgn0035132	mthl10	up	4.02905e-09	0.890316
FBgn0035189	CG9119	up	1.74532e-05	1.04996
FBgn0035298	SCOT	up	7.03898e-06	0.56339
FBgn0035348	CG16758	up	2.81544e-14	1.25863
FBgn0035557	CG11353	up	1.52153e-11	1.51604
FBgn0035619	Alp10	up	3.13526e-05	1.3422
FBgn0035620	Alp9	up	3.29714e-17	2.72718
FBgn0035623	mthl2	up	0.00338303	0.74907
FBgn0035679	CG10467	up	0.00630071	0.55705
FBgn0035715	CG10103	up	4.94847e-06	0.49914
FBgn0035806	PGRP-SD	up	3.02277e-14	1.96589
FBgn0035911	CG6638	up	0.000387926	0.596022
FBgn0035977	PGRP-LF	up	1.9527e-10	1.35165
FBgn0035996	CG3448	up	0.00113549	0.803603
FBgn0036007	path	up	8.19443e-09	0.653902
FBgn0036024	CG18180	up	5.31816e-13	2.17027
FBgn0036029	CG16719	up	0.0049433	0.803384
FBgn0036030	CG6767	up	0.00197622	0.699186
FBgn0036046	Ilp2	up	7.96672e-06	0.838096
FBgn0036106	CG6409	up	3.69831e-08	1.03513
FBgn0036121	CG6310	up	0.00642944	0.559002
FBgn0036157	CG7560	up	0.00269116	0.504567
FBgn0036181	Muc68Ca	up	6.51167e-06	1.44956
FBgn0036208	CG10361	up	0.00489808	0.506821
FBgn0036262	CG6910	up	5.3822e-17	1.07971
FBgn0036290	CG10638	up	0.000263053	0.564914
FBgn0036306	CG10973	up	0.0015652	0.580228
FBgn0036316	CG10960	up	1.18601e-05	0.550709
FBgn0036332	Cul6	up	0.000115763	0.785421
FBgn0036354	Poc1	up	0.00475031	0.662923
FBgn0036449	bmm	up	2.60833e-19	1.25131
FBgn0036493	CG7255	up	3.68086e-08	0.816553
FBgn0036583	CG13055	up	0.000272727	0.858431
FBgn0036640	nxf2	up	3.52118e-05	1.08369
FBgn0036659	CG9701	up	2.39571e-06	0.742199
FBgn0036713	Mip	up	0.000938129	0.53144
FBgn0036714	CG7692	up	3.09563e-12	1.07074
FBgn0036757	Ir75a	up	0.00152352	1.02773
FBgn0036772	CG5290	up	0.0055091	0.575776
FBgn0036778	Cyp312a1	up	4.08804e-06	1.25284
FBgn0036824	CG3902	up	0.000659391	0.655636
FBgn0036835	CG14075	up	0.00196513	0.912316
FBgn0036992	Hpd	up	3.78538e-05	1.05435
FBgn0036995	atk	up	9.75677e-21	1.48377
FBgn0036996	mag	up	0.000112257	1.21757
FBgn0037025	Spc105R	up	0.000554846	0.889185
FBgn0037126	CG14567	up	1.24629e-05	0.879443
FBgn0037151	CG7130	up	0.00416929	0.743952
FBgn0037167	CG11425	up	0.00564684	0.720482
FBgn0037215	beta-Man	up	1.67347e-08	0.611516
FBgn0037217	CG14636	up	0.000421348	0.949511
FBgn0037222	CG14642	up	1.03959e-08	1.72273
FBgn0037228	CG1092	up	3.7379e-14	0.924474
FBgn0037248	srl	up	0.00513562	0.553732
FBgn0037279	CG1129	up	9.86646e-06	0.532376
FBgn0037293	CG12007	up	9.72547e-05	0.50018
FBgn0037531	CG10445	up	0.000884063	1.00798
FBgn0037547	CG7910	up	3.65708e-07	1.61947
FBgn0037548	CG7900	up	0.00324016	0.513475
FBgn0037560	CR18228	up	0.000125596	0.691468
FBgn0037607	CG8036	up	1.47488e-07	0.627421
FBgn0037635	CG9837	up	3.02847e-12	1.196
FBgn0037683	CG18473	up	0.00230816	0.889127
FBgn0037709	CG8199	up	7.41465e-05	0.539264
FBgn0037714	CG9396	up	0.0022237	0.574353
FBgn0037727	Nepl12	up	0.00029487	0.873031
FBgn0037746	CG8478	up	0.000556677	1.04267
FBgn0037759	CG8526	up	5.602e-06	1.39247
FBgn0037801	CG3999	up	1.031e-11	1.46922
FBgn0037879	scpr-C	up	0.00361497	0.935609
FBgn0037894	Ranbp9	up	3.72159e-05	0.555371
FBgn0037906	PGRP-LB	up	1.2264e-06	0.967553
FBgn0037973	CG18547	up	4.44071e-26	1.43774
FBgn0037974	CG12224	up	0.00048934	0.546591
FBgn0038002	CG12256	up	1.26269e-16	2.42027
FBgn0038074	Gnmt	up	2.82092e-37	2.68102
FBgn0038088	CG10126	up	1.2742e-27	1.24973
FBgn0038095	Cyp304a1	up	1.72386e-09	1.95495
FBgn0038160	CG9759	up	0.00246046	0.90527
FBgn0038172	Adgf-D	up	0.00153527	0.684653
FBgn0038179	CG9312	up	0.000193126	0.698539
FBgn0038180	Cht5	up	7.4313e-05	0.763048
FBgn0038201	PK1-R	up	0.00268562	0.500494
FBgn0038250	CG3505	up	0.0043198	0.720408
FBgn0038277	RpS5b	up	1.66111e-06	1.47425
FBgn0038299	Spn88Eb	up	7.42248e-14	2.15524
FBgn0038353	CG5399	up	0.00604691	0.79115
FBgn0038366	CG4576	up	1.2629e-09	1.27291
FBgn0038390	Rbf2	up	0.0050346	0.806322
FBgn0038412	Zip89B	up	8.05346e-09	0.981429
FBgn0038455	CG14907	up	3.20354e-05	1.13787
FBgn0038465	Irc	up	1.05572e-13	1.19531
FBgn0038466	CG8907	up	0.00239902	0.865258
FBgn0038467	AdSL	up	1.25656e-12	1.25024
FBgn0038470	CG18213	up	4.99252e-07	1.05779
FBgn0038530	AttD	up	1.83435e-17	2.7035
FBgn0038533	CG7523	up	0.000162971	0.580081
FBgn0038575	CG7208	up	0.000875513	1.07109
FBgn0038612	cona	up	0.00147257	0.97895
FBgn0038652	CG7720	up	5.97827e-06	0.611326
FBgn0038756	CG4783	up	3.24133e-07	1.64242
FBgn0038827	Fancd2	up	0.00817292	0.549958
FBgn0038854	CG7044	up	0.000148447	0.510703
FBgn0038880	SIFaR	up	7.97995e-06	0.565886
FBgn0038912	CG6656	up	2.74463e-21	1.06472
FBgn0038914	fit	up	0.000754149	0.878525
FBgn0038957	CG7059	up	9.49106e-07	0.967943
FBgn0039017	CG6985	up	0.000167887	1.06015
FBgn0039022	Nepl13	up	9.22932e-05	0.640079
FBgn0039023	Nepl14	up	0.000760313	0.566039
FBgn0039031	Gbp3	up	0.00146055	0.609781
FBgn0039073	CG4408	up	1.11748e-28	1.63866
FBgn0039075	CG4393	up	4.81263e-05	0.497545
FBgn0039094	CG10184	up	4.14461e-61	2.25972
FBgn0039203	CG13618	up	0.00620701	0.504663
FBgn0039238	CG7016	up	0.00044095	0.595906
FBgn0039239	CG13641	up	1.12424e-05	1.2806
FBgn0039241	CG11089	up	5.02676e-30	1.58031
FBgn0039250	Mink	up	1.08011e-05	1.11003
FBgn0039257	tnc	up	0.000506891	0.571833
FBgn0039411	dysf	up	0.000559576	0.963083
FBgn0039485	CG17189	up	4.93403e-05	0.651793
FBgn0039495	CG5909	up	1.08005e-05	0.679289
FBgn0039564	Nep7	up	0.000147922	0.688752
FBgn0039593	Sid	up	0.00718765	0.856726
FBgn0039622	eIF4E6	up	0.00383743	0.901428
FBgn0039656	CG11951	up	9.29831e-07	0.846893
FBgn0039678	Obp99a	up	1.08191e-11	2.16774
FBgn0039759	CG9733	up	3.09077e-10	1.47642
FBgn0039789	CG9717	up	2.53573e-05	0.534588
FBgn0039817	CG15553	up	0.000101984	0.857311
FBgn0039827	CG1544	up	2.6878e-10	1.01392
FBgn0039856	CG1774	up	3.08841e-07	0.743229
FBgn0039925	Kif3C	up	0.00208112	0.637355
FBgn0039941	CG17167	up	0.000195981	0.652467
FBgn0039972	Marf1	up	5.17654e-15	2.34966
FBgn0040211	hgo	up	2.79343e-09	1.05387
FBgn0040349	CG3699	up	1.02776e-06	0.909116
FBgn0040503	CG7763	up	0.000188452	1.20512
FBgn0040551	CG11686	up	2.15624e-05	0.721944
FBgn0040588	CG13841	up	0.00823622	0.524045
FBgn0040837	CG8620	up	4.34791e-23	1.97427
FBgn0041180	Tep4	up	1.43002e-12	0.905144
FBgn0041182	Tep2	up	2.21748e-06	0.897665
FBgn0041183	Tep1	up	4.62297e-06	1.47845
FBgn0041194	Prat2	up	0.000109076	0.632678
FBgn0041337	Cyp309a2	up	2.42916e-13	1.023
FBgn0041581	AttB	up	3.12079e-06	1.50494
FBgn0042179	Ugt305A1	up	2.90482e-12	2.0847
FBgn0042627	FASN2	up	8.85033e-08	1.54315
FBgn0043575	PGRP-SC2	up	2.0662e-11	2.18014
FBgn0043578	PGRP-SB1	up	1.50189e-12	1.88187
FBgn0043841	vir-1	up	4.74471e-05	0.71053
FBgn0044011	Spn43Ad	up	1.84861e-07	0.95923
FBgn0045842	yuri	up	0.00479525	0.549585
FBgn0046776	CR14033	up	1.02132e-19	2.48321
FBgn0046876	Obp83ef	up	0.00191505	0.900655
FBgn0046999	CG6429	up	1.86551e-05	0.784396
FBgn0050026	CG30026	up	2.75953e-06	1.3604
FBgn0050033	CG30033	up	0.00640574	0.566973
FBgn0050035	Tret1-1	up	5.12899e-09	0.549619
FBgn0050197	CG30197	up	0.00204418	0.546524
FBgn0050289	CG30289	up	5.49556e-11	1.98943
FBgn0050295	Ipk1	up	4.55665e-14	1.81079
FBgn0050466	CG30466	up	0.0010314	0.51245
FBgn0051075	CG31075	up	1.31881e-05	0.581871
FBgn0051199	CG31199	up	0.00634774	0.561407
FBgn0051272	CG31272	up	0.00104864	0.857616
FBgn0051370	CG31370	up	0.0010982	0.64024
FBgn0051380	CG31380	up	6.72899e-11	2.08439
FBgn0051414	Gba1b	up	0.000608781	0.626288
FBgn0051445	CG31445	up	7.0775e-09	0.966519
FBgn0051469	CG31469	up	0.00750269	0.655712
FBgn0051664	CG31664	up	0.00312367	0.817497
FBgn0051674	CG31674	up	1.88461e-06	1.07962
FBgn0051704	CG31704	up	0.00688885	0.811732
FBgn0051720	mthl15	up	0.000919226	1.04886
FBgn0051755	SoYb	up	0.00263303	0.758603
FBgn0051769	CG31769	up	1.07742e-05	0.741259
FBgn0051781	lncRNA:CR31781	up	2.39731e-22	1.22927
FBgn0052364	tut	up	5.66081e-06	1.11765
FBgn0052373	CG32373	up	4.73955e-07	1.02941
FBgn0052483	CG32483	up	0.003098	0.926677
FBgn0052512	CG32512	up	0.000567847	0.636779
FBgn0052580	Muc14A	up	8.00776e-14	2.18967
FBgn0053110	CG33110	up	0.00352594	0.599864
FBgn0053158	CG33158	up	2.95074e-05	0.64997
FBgn0053307	CG33307	up	1.21916e-08	1.38394
FBgn0053329	Sp212	up	7.49642e-07	0.763047
FBgn0053460	CG33460	up	0.00211426	0.928005
FBgn0053470	CG33470	up	2.02951e-10	1.45614
FBgn0053474	CG33474	up	0.00193726	0.965261
FBgn0053548	SmydA-8	up	0.00116059	0.544932
FBgn0053926	CG33926	up	0.00807404	0.836091
FBgn0054045	CG34045	up	0.00762246	0.837787
FBgn0060296	pain	up	0.000169609	0.546687
FBgn0063667	CG32335	up	2.933e-06	1.47082
FBgn0064237	Idgf5	up	2.31674e-06	0.989466
FBgn0085244	CG34215	up	4.16433e-05	1.31938
FBgn0085282	CG34253	up	0.000272384	0.804369
FBgn0085294	CG34265	up	0.00345649	0.751513
FBgn0085298	CG34269	up	0.00154345	1.00882
FBgn0085354	CG34325	up	0.00119331	0.585172
FBgn0085485	CG34456	up	4.28559e-11	1.82511
FBgn0085732	CR40190	up	5.12024e-07	0.985496
FBgn0086347	Myo31DF	up	5.20642e-29	1.13029
FBgn0086358	Tab2	up	3.68891e-17	1.02627
FBgn0086365	Orct2	up	0.00315224	0.563635
FBgn0086687	Desat1	up	1.26873e-07	0.993794
FBgn0243512	puc	up	6.05261e-05	0.562484
FBgn0250907	Cht10	up	0.00308959	0.742344
FBgn0259697	nvd	up	0.00165507	1.00811
FBgn0259896	NimC1	up	6.84563e-05	0.763311
FBgn0259989	CG42486	up	0.000214759	1.05316
FBgn0260746	Ect3	up	4.13779e-05	0.766878
FBgn0260965	CG42588	up	0.00182893	0.552153
FBgn0261113	Xrp1	up	0.00199985	0.545678
FBgn0261283	SREBP	up	1.16017e-05	0.567623
FBgn0261393	alpha-Est5	up	0.00123987	0.574009
FBgn0261429	lncRNA:CR42646	up	8.08652e-18	2.72018
FBgn0261505	CR42653	up	0.000128993	0.944824
FBgn0261561	CG42675	up	8.85385e-12	0.95808
FBgn0261575	tobi	up	3.67767e-12	1.5619
FBgn0261628	CG42711	up	0.000213957	0.850033
FBgn0261989	CG42807	up	4.31411e-21	2.34623
FBgn0262035	CG42846	up	0.00111481	0.782324
FBgn0262150	CG42876	up	0.00440369	0.924252
FBgn0262167	ana1	up	1.24907e-06	0.667351
FBgn0262366	CG43064	up	0.00324909	0.859032
FBgn0262524	ver	up	2.3572e-05	1.17561
FBgn0262531	CG43085	up	1.32396e-13	1.58684
FBgn0262532	CR43086	up	1.08639e-18	2.83941
FBgn0262656	Myc	up	0.00539462	0.649782
FBgn0262717	Skeletor	up	0.000242484	0.535439
FBgn0262808	CG43179	up	7.42576e-11	2.02686
FBgn0262838	CG43202	up	9.62485e-05	1.2301
FBgn0263143	vret	up	0.000583375	1.07104
FBgn0263199	Galk	up	0.000141696	0.778333
FBgn0263330	lncRNA:CR43411	up	0.000148174	0.867767
FBgn0263336	lncRNA:CR43417	up	2.79786e-08	0.744496
FBgn0263413	lncRNA:CR43459	up	0.0006617	0.950774
FBgn0263415	lncRNA:CR43461	up	0.00670829	0.721519
FBgn0263607	l(3)72Dp	up	8.25734e-08	0.683398
FBgn0263660	lncRNA:CR43651	up	6.9943e-32	3.57197
FBgn0263747	CG43672	up	0.000158471	1.15306
FBgn0263831	Gen	up	0.00311484	0.722478
FBgn0263986	cd	up	5.87074e-05	0.66755
FBgn0264291	Det	up	0.00268294	0.75926
FBgn0264462	lncRNA:CR43870	up	0.00824039	0.537327
FBgn0264862	asRNA:CR44053	up	0.000536914	1.08346
FBgn0264979	CG4267	up	1.49343e-09	0.955784
FBgn0265042	Irk1	up	0.00241626	0.713164
FBgn0265104	lncRNA:CR44206	up	5.93259e-08	1.73247
FBgn0265137	Spn42Da	up	8.58765e-09	0.777736
FBgn0265192	Snp	up	0.000442566	0.504726
FBgn0265413	CG44325	up	0.00011611	0.613693
FBgn0265575	yin	up	7.42431e-06	0.53543
FBgn0265577	lncRNA:IBIN	up	0.000154398	1.16253
FBgn0265719	lncRNA:CR44526	up	0.00210805	0.972354
FBgn0266000	CG44774	up	8.16363e-07	0.804265
FBgn0266044	lncRNA:CR44809	up	4.0898e-07	1.50812
FBgn0266095	lncRNA:CR44832	up	2.30071e-08	1.21354
FBgn0266369	Mtp	up	8.6198e-06	0.632616
FBgn0266414	lncRNA:CR45054	up	1.731e-07	1.62246
FBgn0266580	Gp210	up	9.04751e-05	0.506666
FBgn0266691	lncRNA:CR45181	up	0.00232079	0.936197
FBgn0266719	stac	up	0.00327	0.543474
FBgn0266889	asRNA:CR45350	up	0.00133597	0.732543
FBgn0267585	lncRNA:dntRL	up	0.000103324	1.26251
FBgn0267803	asRNA:CR46128	up	0.00456711	0.816047
FBgn0268063	ltl	up	8.96454e-06	0.522409
FBgn0278604	dmt	up	9.22286e-06	0.721063
FBgn0283461	Drs	up	0.000827381	1.0051
FBgn0283462	IMPPP	up	0.000791687	0.922734
FBgn0283545	vilya	up	0.00147722	1.00722
FBgn0283741	prage	up	1.74604e-09	0.809568
FBgn0284244	l(2)k05911	up	1.04716e-05	1.32355
FBgn0285992	hpRNA:CR46342	up	1.00454e-05	0.903314
FBgn0286198	LKRSDH	up	1.22968e-05	0.707123
FBgn0286516	aqz	up	0.00093192	0.497561
FBgn0286785	scb	up	9.95225e-08	0.742668
FBgn0286827	lncRNA:CR43334	up	3.98936e-05	1.30247
XLOC_000048	-	up	4.52717e-07	1.24252
XLOC_001374	-	up	3.36821e-12	1.38232
XLOC_001623	-	up	0.00265224	0.885786
XLOC_003254	-	up	0.000349987	0.796765
XLOC_003427	-	up	1.92505e-08	1.81967
XLOC_003517	-	up	4.9091e-12	1.93067
XLOC_003535	-	up	1.5385e-42	1.97157
XLOC_003537	-	up	4.84671e-48	4.07711
XLOC_003542	-	up	1.45698e-06	1.56719
XLOC_003545	-	up	0.00283462	0.931759
XLOC_003548	-	up	0.000499369	1.13255
XLOC_003564	-	up	0.00289915	0.82243
XLOC_003623	-	up	1.35594e-07	1.70359
XLOC_005162	-	up	1.52392e-12	1.72099
XLOC_005164	-	up	2.92294e-05	1.31655
XLOC_005168	-	up	0.000526908	0.831848
XLOC_005192	-	up	6.19489e-18	2.04669
XLOC_005200	-	up	6.61973e-07	1.16284
XLOC_005221	-	up	3.73809e-82	4.34078
XLOC_008548	-	up	0.00461194	0.71864
XLOC_008559	-	up	1.96972e-13	1.7407
XLOC_008572	-	up	0.00157651	0.632487
XLOC_010157	-	up	1.12422e-63	4.55078
XLOC_010298	-	up	2.49816e-05	1.30951
XLOC_012208	-	up	2.24209e-05	1.00117
XLOC_014088	-	up	1.09392e-08	1.44884
XLOC_014274	-	up	1.43217e-08	1.02651
XLOC_014334	-	up	8.45726e-08	1.6054
XLOC_015022	-	up	4.48218e-09	1.09268
XLOC_015517	-	up	1.27083e-08	1.24674
XLOC_015520	-	up	7.9666e-17	2.2577
XLOC_015521	-	up	1.53503e-05	1.21946
XLOC_016777	-	up	2.28741e-08	1.77774
XLOC_016779	-	up	5.65737e-20	2.80915
XLOC_016886	-	up	5.53065e-08	1.57286
XLOC_016975	-	up	0.00505764	0.911497
XLOC_017037	-	up	7.93081e-05	1.27113
XLOC_017038	-	up	0.000497557	1.08134
XLOC_017039	-	up	0.000857194	1.0841
FBgn0000038	nAChRbeta1	down	0.000109944	-0.800523
FBgn0000039	nAChRalpha2	down	0.00137156	-0.512026
FBgn0000046	Act87E	down	3.51251e-05	-0.743363
FBgn0000116	Argk	down	5.96929e-14	-0.704409
FBgn0000206	boss	down	6.31288e-07	-0.504129
FBgn0000303	ChAT	down	3.11833e-05	-0.527625
FBgn0000346	comt	down	1.08577e-06	-0.679144
FBgn0000451	ect	down	1.65376e-06	-1.51026
FBgn0000633	CG17716	down	4.2983e-06	-0.538076
FBgn0000667	Actn	down	0.000795619	-0.577846
FBgn0001075	ft	down	0.0059734	-0.513543
FBgn0001083	fw	down	4.08649e-09	-0.929714
FBgn0001091	Gapdh1	down	2.50142e-09	-0.812311
FBgn0001098	Gdh	down	8.2557e-07	-0.83466
FBgn0001128	Gpdh1	down	3.91442e-12	-0.820637
FBgn0001216	Hsc70-1	down	8.22836e-05	-0.776268
FBgn0001227	Hsp67Ba	down	6.96881e-06	-1.06441
FBgn0001989	ND-B17	down	4.61842e-05	-0.503218
FBgn0002772	Mlc1	down	8.89821e-06	-0.828032
FBgn0002773	Mlc2	down	7.11921e-10	-0.691413
FBgn0002917	na	down	0.0036689	-0.558412
FBgn0002921	Atpalpha	down	1.64667e-05	-0.68579
FBgn0002931	net	down	0.000498779	-0.695159
FBgn0002939	ninaD	down	0.00141102	-0.732285
FBgn0003141	pr	down	3.77362e-11	-0.940868
FBgn0003149	Prm	down	9.97546e-08	-0.712776
FBgn0003162	Pu	down	9.7676e-05	-0.519546
FBgn0003295	ru	down	6.30829e-05	-0.807056
FBgn0003360	sesB	down	5.13942e-13	-0.909787
FBgn0003423	slgA	down	9.90705e-06	-0.625725
FBgn0003638	su(w[a])	down	0.00216848	-0.634844
FBgn0003721	Tm1	down	1.48557e-06	-0.565669
FBgn0003885	alphaTub84D	down	1.20966e-11	-0.642455
FBgn0004117	Tm2	down	5.81388e-06	-0.766938
FBgn0004118	nAChRbeta2	down	6.4475e-07	-0.561874
FBgn0004169	up	down	1.23336e-06	-0.747967
FBgn0004242	Syt1	down	0.00453034	-0.516259
FBgn0004363	porin	down	0.000115406	-0.548596
FBgn0004513	Mdr65	down	0.000446064	-0.552869
FBgn0004516	Gad1	down	3.22645e-16	-0.888744
FBgn0004580	Cbp53E	down	4.82645e-09	-0.766601
FBgn0004623	Gbeta76C	down	8.64137e-05	-0.795877
FBgn0004777	Ccp84Ag	down	3.89355e-07	-1.63755
FBgn0004795	retn	down	0.00179644	-0.503144
FBgn0004865	Eip78C	down	4.67766e-06	-0.663221
FBgn0004896	fd59A	down	0.0002419	-0.503358
FBgn0004910	Eip63F-1	down	0.00022018	-0.555049
FBgn0005564	Shal	down	1.11474e-07	-0.676581
FBgn0005664	Crys	down	1.70878e-14	-2.45039
FBgn0010100	mAcon1	down	0.00242392	-0.555136
FBgn0010194	Wnt5	down	0.0024086	-0.550733
FBgn0010213	Sod2	down	6.18165e-06	-0.665425
FBgn0010240	Lcch3	down	2.7701e-07	-0.613774
FBgn0010314	Cks30A	down	2.33644e-05	-1.14537
FBgn0010399	Nmdar1	down	0.00493235	-0.520407
FBgn0010453	Wnt4	down	0.00226693	-0.510112
FBgn0010473	tutl	down	0.00185143	-0.628222
FBgn0010786	l(3)02640	down	1.08412e-11	-0.657011
FBgn0011211	blw	down	9.24446e-07	-0.66099
FBgn0011286	RyR	down	0.000926964	-0.712442
FBgn0011361	ND-ACP	down	5.83625e-07	-0.697772
FBgn0011828	Pxn	down	0.000636585	-0.586403
FBgn0013334	Sap47	down	7.37195e-06	-0.615998
FBgn0013686	mt:lrRNA	down	2.24809e-09	-1.11955
FBgn0013753	Bgb	down	5.39804e-07	-0.645337
FBgn0013972	Gycalpha99B	down	1.15445e-10	-0.839021
FBgn0014391	sun	down	0.000524321	-0.794973
FBgn0014454	Acp1	down	9.68889e-45	-3.9886
FBgn0014863	Mlp84B	down	0.000351553	-0.729613
FBgn0014877	Roe1	down	0.000487435	-0.507391
FBgn0015032	Cyp4c3	down	2.79919e-09	-1.2466
FBgn0015036	Cyp4ae1	down	0.00120552	-0.899963
FBgn0015777	nrv2	down	2.44994e-06	-0.630665
FBgn0016041	Tom40	down	1.54942e-05	-0.503933
FBgn0016119	ATPsynCF6	down	1.00399e-05	-0.641818
FBgn0016120	ATPsynD	down	1.04856e-05	-0.636155
FBgn0016122	Acer	down	0.00134541	-0.657288
FBgn0016691	ATPsynO	down	0.000137041	-0.607891
FBgn0017590	klg	down	3.60281e-05	-0.575612
FBgn0019624	COX5A	down	2.30571e-05	-0.582878
FBgn0019643	AANAT1	down	2.59754e-05	-0.540596
FBgn0019644	ATPsynB	down	4.28605e-08	-0.804929
FBgn0019660	lncRNA:roX2	down	0.00109595	-0.776743
FBgn0019661	lncRNA:roX1	down	4.41143e-10	-0.722715
FBgn0019957	ND-42	down	2.84138e-15	-0.683912
FBgn0020235	ATPsyngamma	down	1.58053e-08	-0.849719
FBgn0020372	TM4SF	down	4.38972e-35	-1.43769
FBgn0020762	Atet	down	1.44784e-06	-0.606955
FBgn0020764	Alas	down	1.68674e-07	-0.571396
FBgn0020907	Scp2	down	6.86037e-05	-0.500201
FBgn0021906	RFeSP	down	5.9719e-09	-0.597799
FBgn0024232	gprs	down	0.00196813	-0.63289
FBgn0024366	CG11409	down	1.54479e-05	-0.810787
FBgn0024963	GluClalpha	down	0.00453635	-0.561092
FBgn0024995	CG2680	down	1.70815e-11	-1.01611
FBgn0025111	Ant2	down	3.41124e-07	-1.39128
FBgn0025382	Rab27	down	0.000331524	-0.574216
FBgn0025620	CG13360	down	5.3093e-08	-1.02526
FBgn0025712	CG13920	down	2.41575e-11	-0.798276
FBgn0025839	ND-B14.5A	down	0.00117063	-0.667359
FBgn0026077	Gasp	down	4.24806e-09	-0.815168
FBgn0026403	Ndg	down	2.12713e-06	-0.889876
FBgn0026409	Mpcp2	down	3.62344e-11	-0.877454
FBgn0026439	Eaat1	down	2.99594e-05	-0.512086
FBgn0026576	Pisd	down	6.29077e-08	-0.625129
FBgn0026593	CG5707	down	0.0035647	-0.749806
FBgn0027291	Idh3a	down	2.21664e-11	-0.781737
FBgn0027341	Gfat1	down	8.1591e-09	-0.843901
FBgn0027546	CG4766	down	8.36762e-07	-0.668389
FBgn0027575	GABA-B-R2	down	7.16754e-06	-0.64279
FBgn0027785	NP15.6	down	2.21671e-05	-0.790575
FBgn0028342	ATPsyndelta	down	3.33067e-07	-0.624641
FBgn0028406	Drep4	down	0.00270702	-0.547156
FBgn0028408	Drep2	down	0.00278214	-0.496068
FBgn0028482	bdl	down	5.76493e-12	-0.813106
FBgn0028544	Vajk3	down	2.85843e-37	-3.41493
FBgn0028573	prc	down	2.67102e-06	-1.2663
FBgn0028699	Rh50	down	4.18061e-13	-0.856451
FBgn0028704	Nckx30C	down	0.00473744	-0.54163
FBgn0028888	CG4168	down	0.000250084	-0.562366
FBgn0028938	Vajk1	down	1.01229e-07	-1.47673
FBgn0028979	tio	down	0.00704164	-0.523957
FBgn0028993	scro	down	0.00509828	-0.501472
FBgn0029137	Patsas	down	1.84799e-09	-0.724576
FBgn0029155	Men-b	down	0.000238571	-0.61083
FBgn0029580	CG14778	down	0.001488	-0.612163
FBgn0029588	CR14798	down	0.000175913	-0.832993
FBgn0029663	CG10804	down	0.000194874	-0.583365
FBgn0029708	CG3556	down	0.000466694	-0.518663
FBgn0029712	CG15912	down	0.000216544	-0.749848
FBgn0029799	CG15772	down	3.87088e-10	-0.901243
FBgn0029837	Tsp5D	down	0.000982537	-0.92684
FBgn0029888	ND-ASHI	down	6.73674e-07	-0.652995
FBgn0029950	CG9657	down	0.00505948	-0.71383
FBgn0029955	CG15478	down	3.42883e-05	-0.913772
FBgn0029970	Nek2	down	0.000117084	-1.25269
FBgn0029997	CG2258	down	0.00144517	-0.497648
FBgn0030011	Gbeta5	down	9.27068e-11	-0.837458
FBgn0030027	CG1632	down	2.88325e-05	-0.790234
FBgn0030058	CG11294	down	0.00196282	-0.733476
FBgn0030092	fh	down	0.00120848	-0.679233
FBgn0030174	CG15312	down	0.00363116	-0.549406
FBgn0030257	SmydA-4	down	0.000688884	-0.674092
FBgn0030292	CG11752	down	5.29136e-05	-0.834223
FBgn0030331	CG15221	down	0.000302797	-0.97473
FBgn0030361	CG1492	down	2.74574e-06	-0.555782
FBgn0030408	CG11085	down	0.0001653	-0.848328
FBgn0030559	CG13404	down	3.50716e-08	-0.859758
FBgn0030593	CG9512	down	0.000633519	-0.848733
FBgn0030605	ND-B18	down	2.53905e-10	-0.799242
FBgn0030614	CG9072	down	0.00223081	-0.954185
FBgn0030617	CG9095	down	9.71909e-06	-0.859429
FBgn0030629	CG9123	down	0.000213778	-0.642812
FBgn0030634	CG9164	down	0.000636174	-0.512374
FBgn0030642	CG15642	down	0.000815475	-0.707025
FBgn0030707	CG8916	down	0.000525082	-0.623056
FBgn0030723	dpr18	down	5.35384e-07	-0.664208
FBgn0030745	CG4239	down	0.00290939	-0.519908
FBgn0030757	CG9902	down	0.00827448	-0.668712
FBgn0030763	CG9782	down	1.93406e-09	-1.16606
FBgn0030778	CG4678	down	2.977e-08	-0.893571
FBgn0030796	CG4829	down	1.77872e-05	-0.691401
FBgn0030884	CG6847	down	1.54889e-06	-0.721664
FBgn0030886	CG12672	down	9.03693e-05	-0.996863
FBgn0030921	CG6290	down	4.4895e-06	-1.06158
FBgn0030997	CG7990	down	1.4192e-05	-0.59124
FBgn0030998	CG14195	down	0.00041957	-1.01342
FBgn0031005	Hs3st-B	down	1.74701e-06	-0.679617
FBgn0031021	ND-18	down	1.60973e-08	-0.69731
FBgn0031065	CG14234	down	9.4743e-05	-0.621623
FBgn0031066	COX6B	down	5.43017e-07	-0.658815
FBgn0031089	CG9572	down	3.77057e-06	-0.731053
FBgn0031092	CG9577	down	0.00363938	-0.545597
FBgn0031228	ND-15	down	0.000697577	-0.516024
FBgn0031239	CG17075	down	0.00157319	-0.520224
FBgn0031302	CG14340	down	9.02882e-08	-1.39014
FBgn0031384	CG4238	down	3.1816e-05	-0.603361
FBgn0031393	CG15382	down	0.00117015	-0.79744
FBgn0031426	CG18641	down	0.000540868	-1.12345
FBgn0031435	Elba2	down	0.00104966	-0.872433
FBgn0031436	ND-B17.2	down	9.37434e-06	-0.55934
FBgn0031505	ND-B14.5B	down	0.00829813	-0.550884
FBgn0031518	CG3277	down	0.00569657	-0.537273
FBgn0031528	CG15412	down	0.000819552	-0.674738
FBgn0031542	CG15414	down	2.47592e-07	-1.2645
FBgn0031630	CG15629	down	0.000342798	-0.681951
FBgn0031646	snsl	down	4.8127e-06	-1.13912
FBgn0031675	CG9121	down	0.00042926	-0.570107
FBgn0031683	CG4230	down	1.09887e-05	-0.540132
FBgn0031692	TpnC25D	down	3.01724e-07	-0.7808
FBgn0031700	CG14022	down	7.5463e-05	-0.868484
FBgn0031716	CG14015	down	7.52257e-11	-0.921875
FBgn0031756	CG13992	down	1.93732e-06	-1.54265
FBgn0031770	CG13995	down	0.00273032	-0.548884
FBgn0031800	CG9497	down	4.38321e-05	-0.616296
FBgn0031805	Nepl4	down	4.83093e-11	-1.43744
FBgn0031817	HemK1	down	5.52677e-07	-0.968641
FBgn0031830	COX5B	down	0.00032641	-0.62126
FBgn0031865	Nha1	down	1.60787e-05	-0.772178
FBgn0031869	CG18304	down	0.00229816	-0.685456
FBgn0031926	CG6739	down	0.000154187	-0.814507
FBgn0031940	CG7214	down	1.87021e-34	-3.56157
FBgn0031942	CG7203	down	2.33998e-66	-3.38195
FBgn0032008	CG14277	down	1.1962e-06	-0.822267
FBgn0032013	Scgalpha	down	5.39336e-13	-0.881988
FBgn0032021	CG7781	down	7.53276e-08	-0.582479
FBgn0032023	CG14274	down	4.07374e-06	-0.547446
FBgn0032100	CG13108	down	5.87817e-05	-0.650243
FBgn0032109	CG17005	down	5.57491e-11	-1.25622
FBgn0032233	dpr19	down	7.89003e-07	-0.578336
FBgn0032405	firl	down	1.37901e-05	-0.703979
FBgn0032414	CG17211	down	2.34109e-11	-1.25846
FBgn0032470	Ttc30	down	0.00365048	-0.678031
FBgn0032473	kmg	down	0.000865303	-0.937101
FBgn0032484	kek4	down	0.000383788	-0.518739
FBgn0032495	CG16820	down	1.67047e-14	-1.18288
FBgn0032511	ND-B22	down	3.94791e-08	-0.563781
FBgn0032538	Vajk2	down	8.2733e-75	-3.3217
FBgn0032609	CG13280	down	0.00380571	-0.921739
FBgn0032652	CG6870	down	5.44456e-09	-0.695958
FBgn0032684	Ugt301D1	down	0.00138977	-0.55661
FBgn0032797	Hasp	down	2.55894e-11	-0.785865
FBgn0032833	COX4	down	8.61965e-06	-0.678222
FBgn0032857	CG10947	down	5.85318e-12	-0.80219
FBgn0032910	CG9265	down	0.000441764	-0.553823
FBgn0032946	nrv3	down	0.000108143	-0.573613
FBgn0033031	CG8245	down	6.89409e-05	-0.521552
FBgn0033054	CG14591	down	2.47561e-06	-0.619111
FBgn0033085	CG15908	down	0.00778984	-0.572644
FBgn0033131	CR12842	down	0.00140565	-0.977325
FBgn0033132	Tsp42Ej	down	4.76046e-07	-0.876108
FBgn0033204	CG2065	down	0.000835344	-0.823832
FBgn0033215	Dgat2	down	2.78865e-05	-1.25562
FBgn0033268	Obp44a	down	4.47316e-08	-1.10941
FBgn0033274	CG14757	down	8.85011e-09	-0.686369
FBgn0033365	CG8170	down	2.39057e-06	-1.19528
FBgn0033367	PPO2	down	0.00195235	-0.78233
FBgn0033368	CG13743	down	0.00147082	-0.528267
FBgn0033381	GstE13	down	8.84818e-14	-1.25535
FBgn0033443	CG1698	down	5.13877e-12	-1.71872
FBgn0033570	ND-B14	down	0.00182354	-0.530734
FBgn0033602	Cpr47Ee	down	2.19766e-10	-1.60427
FBgn0033705	CG13168	down	7.10803e-07	-1.41831
FBgn0033728	Cpr49Ae	down	1.16582e-73	-2.26054
FBgn0033730	Cpr49Ag	down	8.61083e-17	-2.00909
FBgn0033753	Cyp301a1	down	0.00146052	-0.893522
FBgn0033769	CG8768	down	2.91808e-07	-1.01683
FBgn0033782	sug	down	2.82038e-06	-0.989181
FBgn0033792	CG13325	down	0.000359108	-0.749611
FBgn0033793	CG3955	down	0.00394798	-0.514238
FBgn0033807	AQP	down	4.8541e-07	-0.922149
FBgn0033817	GstE14	down	6.93908e-05	-0.603617
FBgn0033866	CG6280	down	6.54598e-10	-1.87011
FBgn0033869	Cpr50Cb	down	9.06013e-11	-1.95127
FBgn0033872	CG6329	down	3.7208e-18	-1.16699
FBgn0033876	Syngr	down	1.64473e-08	-0.642906
FBgn0033911	VGAT	down	6.90897e-12	-0.762334
FBgn0033958	jef	down	0.000291504	-0.516904
FBgn0033961	ND-B15	down	6.09636e-05	-0.734322
FBgn0033989	CG7639	down	3.32559e-05	-0.581746
FBgn0034001	mRpL41	down	0.00276555	-0.591553
FBgn0034010	CG8157	down	0.00210267	-0.768633
FBgn0034103	prim	down	1.41274e-07	-1.08519
FBgn0034166	CG6472	down	1.48623e-07	-1.29095
FBgn0034218	CG18467	down	1.45091e-07	-0.870119
FBgn0034253	CG10936	down	0.00356636	-0.647023
FBgn0034406	Jheh3	down	4.60526e-05	-0.547743
FBgn0034408	sano	down	0.000131323	-0.527116
FBgn0034433	EndoB	down	2.66429e-05	-0.512752
FBgn0034438	CG9416	down	6.01862e-06	-0.661589
FBgn0034474	Obp56g	down	5.66918e-05	-0.684305
FBgn0034485	CG11099	down	7.63942e-08	-0.557977
FBgn0034497	Mpcp1	down	7.78187e-13	-1.228
FBgn0034576	ND-B14.7	down	0.00069891	-0.610379
FBgn0034588	CG9394	down	0.00221591	-0.845199
FBgn0034618	CG9485	down	5.52553e-05	-0.532206
FBgn0034624	CG17974	down	0.00118576	-1.05015
FBgn0034636	twz	down	8.60745e-08	-0.665902
FBgn0034645	ND-B12	down	0.000852214	-0.726026
FBgn0034660	Loxl2	down	0.000914681	-1.00827
FBgn0034664	CG4377	down	2.85789e-09	-1.34162
FBgn0034709	Swim	down	1.45933e-05	-0.679688
FBgn0034716	Oatp58Dc	down	2.11308e-05	-0.602614
FBgn0034725	CG6044	down	3.48271e-11	-0.643802
FBgn0034731	CG10384	down	0.00217604	-0.544203
FBgn0034861	CG9815	down	7.96192e-05	-0.929668
FBgn0034877	levy	down	0.000178039	-0.705041
FBgn0034903	sona	down	0.00800059	-0.504705
FBgn0034911	GlyT	down	1.55661e-05	-0.633548
FBgn0034959	Xxylt	down	1.99457e-07	-0.653813
FBgn0035032	ATPsynF	down	0.000242761	-0.685115
FBgn0035046	ND-19	down	1.3062e-08	-0.760545
FBgn0035171	CG12502	down	3.36983e-06	-0.502772
FBgn0035192	CG9194	down	6.45407e-05	-0.914585
FBgn0035199	tfc	down	0.000368305	-0.979697
FBgn0035253	CG7971	down	0.00393707	-0.561844
FBgn0035279	Cpr62Ba	down	0.00133064	-0.983495
FBgn0035280	Cpr62Bb	down	3.32763e-06	-0.931731
FBgn0035281	Cpr62Bc	down	0.00046632	-0.943631
FBgn0035282	CNMa	down	2.3466e-15	-1.69159
FBgn0035287	CG13937	down	8.37972e-07	-0.515264
FBgn0035308	CG15822	down	9.51512e-05	-0.888497
FBgn0035335	mRpL23	down	0.000388673	-0.6521
FBgn0035374	mRpS35	down	0.0027659	-0.509665
FBgn0035398	Cht7	down	0.000836984	-0.939943
FBgn0035473	mge	down	0.000165418	-0.541064
FBgn0035513	Cpr64Ad	down	0.00268336	-0.965156
FBgn0035521	VhaM9.7-a	down	0.00256936	-0.627285
FBgn0035600	Cyt-c1	down	3.53908e-08	-0.544692
FBgn0035649	CG10483	down	8.40928e-08	-0.683392
FBgn0035676	ssp6	down	0.000913099	-0.560906
FBgn0035817	CG7409	down	1.28201e-08	-1.2745
FBgn0035896	CG6983	down	0.000206181	-0.681223
FBgn0035900	ZC3H3	down	3.04067e-06	-0.553343
FBgn0035916	GAPsec	down	1.08814e-17	-1.34936
FBgn0035917	Zasp66	down	0.000118098	-0.714164
FBgn0035918	Cdc6	down	3.3592e-10	-1.84925
FBgn0035921	CG13305	down	6.34198e-07	-1.18755
FBgn0035948	CG5644	down	3.22373e-06	-0.986846
FBgn0035969	CG4476	down	8.07213e-10	-1.78191
FBgn0035982	CG4461	down	8.30111e-07	-1.12626
FBgn0036043	CG8177	down	0.00520957	-0.618825
FBgn0036183	CG6083	down	0.00129216	-0.543134
FBgn0036272	Sms	down	9.29726e-06	-0.641101
FBgn0036335	mRpL20	down	4.91952e-05	-0.636464
FBgn0036382	CG13737	down	0.00687101	-0.751202
FBgn0036417	CG7906	down	0.00227849	-0.746538
FBgn0036474	Or71a	down	0.002584	-0.964278
FBgn0036479	CG13458	down	0.0057687	-0.606125
FBgn0036481	CG16959	down	0.0054177	-0.564251
FBgn0036549	CG10516	down	0.00143382	-0.74323
FBgn0036551	CG17029	down	3.00744e-06	-0.655483
FBgn0036568	ATPsynbetaL	down	6.55922e-08	-1.75235
FBgn0036585	CG13071	down	5.56767e-13	-1.91104
FBgn0036589	CG13067	down	2.18793e-07	-1.62906
FBgn0036595	CG13046	down	0.00127383	-0.981975
FBgn0036620	CG4842	down	0.00350808	-0.533018
FBgn0036656	CG13026	down	1.25914e-34	-3.72863
FBgn0036665	CG13024	down	1.11145e-09	-1.21428
FBgn0036728	UQCR-Q	down	4.83056e-14	-0.763171
FBgn0036762	CG7430	down	2.40571e-12	-0.784597
FBgn0036789	AstC-R2	down	0.000817779	-0.518663
FBgn0036839	SmydA-2	down	8.2769e-05	-0.930397
FBgn0036843	Sfxn2	down	9.71814e-08	-0.694717
FBgn0036986	CG5282	down	1.62196e-11	-0.709108
FBgn0037000	ZnT77C	down	0.0012519	-0.740915
FBgn0037001	ND-39	down	3.84886e-08	-0.572755
FBgn0037134	CG7407	down	3.34266e-05	-0.602996
FBgn0037229	CG9766	down	3.50595e-13	-0.956031
FBgn0037261	CG9775	down	0.000240384	-0.495968
FBgn0037292	plh	down	1.75e-07	-1.3416
FBgn0037408	NPFR	down	0.00479571	-0.502032
FBgn0037409	Osi24	down	0.000342479	-0.910688
FBgn0037410	Osi2	down	1.96393e-06	-0.950996
FBgn0037475	Fer1	down	4.62309e-05	-0.570367
FBgn0037521	CG2993	down	0.00190261	-0.657239
FBgn0037525	CG17816	down	0.00164653	-0.520981
FBgn0037529	mRpS9	down	6.85662e-07	-0.697525
FBgn0037615	CG11760	down	0.000634365	-1.04999
FBgn0037676	CG8861	down	4.13628e-07	-0.795857
FBgn0037698	CG16779	down	0.000908153	-0.619302
FBgn0037777	CG11722	down	0.0013956	-0.686876
FBgn0037819	CG14688	down	0.00012495	-0.556471
FBgn0037873	SdhC	down	0.00585309	-0.612188
FBgn0037936	CG6908	down	0.000744575	-0.974736
FBgn0037937	Fer3	down	0.00856331	-0.843997
FBgn0038017	CG4115	down	5.68034e-08	-1.1185
FBgn0038042	Scgbeta	down	7.30706e-06	-0.80943
FBgn0038055	trus	down	5.44445e-05	-0.544622
FBgn0038087	beat-Va	down	6.34284e-05	-0.614821
FBgn0038098	CG7381	down	0.00701125	-0.572357
FBgn0038130	CG8630	down	7.21058e-10	-1.15096
FBgn0038181	CG9297	down	8.93666e-11	-1.30158
FBgn0038224	ATPsynE	down	0.000255668	-0.614178
FBgn0038271	UQCR-C1	down	5.82597e-09	-0.574445
FBgn0038294	Mf	down	6.96499e-10	-0.66431
FBgn0038498	beat-IIa	down	2.70867e-07	-0.536521
FBgn0038540	CG14321	down	0.000883204	-0.69213
FBgn0038542	TyrR	down	0.00234712	-0.538023
FBgn0038596	CG14312	down	0.00236321	-0.664194
FBgn0038629	CG14304	down	0.000647936	-1.07311
FBgn0038659	EndoA	down	0.000331084	-0.537015
FBgn0038693	unc79	down	0.00159284	-0.63359
FBgn0038752	CG4462	down	3.21243e-06	-0.645278
FBgn0038753	CG4459	down	0.00722235	-0.822257
FBgn0038774	CG5023	down	1.2674e-05	-0.869258
FBgn0038820	CG4000	down	4.16026e-09	-1.61535
FBgn0038922	Idh3b	down	5.94096e-08	-0.551617
FBgn0038925	Cchl	down	4.01261e-09	-0.644791
FBgn0038959	CG13856	down	8.1892e-05	-0.661825
FBgn0039028	CG13840	down	0.000287207	-1.17733
FBgn0039040	CG13833	down	0.00773332	-0.517795
FBgn0039112	SdhD	down	3.63093e-10	-0.704197
FBgn0039151	CG13607	down	0.00210658	-0.718618
FBgn0039152	Root	down	5.84107e-35	-2.38401
FBgn0039155	Kal1	down	1.183e-14	-1.17319
FBgn0039161	CG13606	down	8.09067e-09	-0.814371
FBgn0039232	sosie	down	4.32958e-06	-0.710251
FBgn0039269	veli	down	0.000121462	-0.551875
FBgn0039297	CG11852	down	0.00571312	-0.866567
FBgn0039348	Npl4	down	0.00725475	-0.565816
FBgn0039358	CG5028	down	3.90657e-08	-0.526365
FBgn0039481	Cpr97Eb	down	0.0007379	-1.02676
FBgn0039486	CAH9	down	0.0027203	-0.621713
FBgn0039536	unc80	down	0.000239896	-0.716987
FBgn0039635	Pdhb	down	2.19311e-10	-0.710595
FBgn0039667	CG2010	down	7.86213e-07	-1.11108
FBgn0039681	CG7582	down	1.99476e-15	-0.875969
FBgn0039696	Rnb	down	0.000474978	-0.512398
FBgn0039703	CG7829	down	0.00524378	-0.751002
FBgn0039728	CG7896	down	0.00103933	-1.03471
FBgn0039734	Tace	down	0.00015977	-0.573054
FBgn0039742	CG15528	down	1.04456e-05	-1.17718
FBgn0039748	CG15529	down	0.000847572	-0.662209
FBgn0039801	Npc2h	down	6.3786e-06	-1.01443
FBgn0039805	Cpr100A	down	5.54057e-06	-1.34541
FBgn0039830	ATPsynC	down	2.97407e-09	-0.704372
FBgn0040056	CG17698	down	7.54325e-06	-0.550871
FBgn0040074	retinin	down	3.35739e-10	-1.61993
FBgn0040251	Ugt302K1	down	0.00112276	-0.889162
FBgn0040297	Nhe2	down	0.00267581	-0.559436
FBgn0040351	CG11638	down	1.35732e-06	-0.529303
FBgn0040359	CG11380	down	5.92526e-06	-1.44516
FBgn0040376	AANATL7	down	3.74938e-06	-0.730651
FBgn0040508	ACXC	down	7.43445e-05	-1.22573
FBgn0040608	CG14246	down	0.00106504	-1.06255
FBgn0040637	CG11458	down	3.40732e-08	-1.74623
FBgn0040697	Teh3	down	0.00071723	-0.681709
FBgn0040717	Nplp4	down	0.00787594	-0.845764
FBgn0040718	CG15353	down	0.00411008	-0.725853
FBgn0040726	dpr1	down	1.02681e-05	-0.551192
FBgn0040773	COX7C	down	2.56394e-06	-0.548022
FBgn0040778	CG17977	down	0.000551017	-0.622766
FBgn0040793	CG7630	down	9.61391e-05	-0.667074
FBgn0040817	CG14132	down	0.00019724	-0.554727
FBgn0040877	CG12994	down	4.53326e-05	-0.778287
FBgn0041087	wun2	down	0.00256094	-0.882669
FBgn0042132	CG18809	down	0.000917799	-0.623414
FBgn0042201	Nplp3	down	0.00108877	-1.04597
FBgn0044030	mRpS14	down	0.000682321	-0.630914
FBgn0044050	Ilp3	down	0.00371926	-0.882288
FBgn0046258	CG12880	down	0.0032944	-0.907252
FBgn0046756	asRNA:CR33945	down	0.000205628	-1.20619
FBgn0046875	Obp83g	down	9.40718e-05	-1.21652
FBgn0047038	ND-13B	down	0.00518029	-0.556269
FBgn0050021	metro	down	1.92609e-05	-0.499709
FBgn0050101	Vajk4	down	5.44982e-09	-1.53247
FBgn0050411	CG30411	down	2.64193e-07	-1.49778
FBgn0050419	CG30419	down	2.45234e-07	-0.680558
FBgn0051004	mesh	down	2.76179e-05	-1.04911
FBgn0051030	CG31030	down	0.000164973	-0.650287
FBgn0051126	CG31126	down	0.00398946	-0.660585
FBgn0051211	CG31211	down	0.000227418	-0.650492
FBgn0051345	CG31345	down	9.92889e-24	-1.35798
FBgn0051450	mRpS18A	down	0.00861604	-0.545966
FBgn0051619	nolo	down	1.96714e-05	-0.553326
FBgn0051646	DIP-theta	down	6.98474e-05	-0.525872
FBgn0051708	DIP-zeta	down	2.4555e-08	-0.671858
FBgn0051721	Trim9	down	0.008598	-0.517964
FBgn0051776	CG31776	down	1.87299e-05	-1.31324
FBgn0051826	CG31826	down	0.0006477	-0.96966
FBgn0051956	Pgant4	down	0.00447749	-0.876698
FBgn0051973	Cda5	down	3.57393e-09	-0.985861
FBgn0052121	CG32121	down	0.00216086	-0.678553
FBgn0052206	CG32206	down	0.000200003	-0.604857
FBgn0052225	CG32225	down	8.89807e-10	-0.618791
FBgn0052230	ND-MLRQ	down	0.00210004	-0.594413
FBgn0052351	S-Lap2	down	6.08279e-08	-1.73982
FBgn0052432	CG32432	down	0.00135044	-0.621918
FBgn0052603	CG32603	down	0.000959348	-1.02262
FBgn0052816	CG32816	down	9.99306e-08	-1.24874
FBgn0052846	CG32846	down	0.00081839	-0.997046
FBgn0052855	CG32855	down	4.26685e-05	-0.932134
FBgn0053199	CG33199	down	0.00172294	-0.618824
FBgn0053301	CG33301	down	0.00697554	-0.817759
FBgn0053519	Unc-89	down	0.00100623	-0.707109
FBgn0053527	SIFa	down	2.31668e-09	-1.08335
FBgn0053543	CG33543	down	4.26807e-11	-0.742629
FBgn0053639	CG33639	down	8.38168e-09	-0.818139
FBgn0053988	Mid1	down	0.000310188	-0.674623
FBgn0058198	CG40198	down	1.28879e-07	-1.61947
FBgn0058298	CG40298	down	9.37232e-18	-2.09648
FBgn0062978	CG31808	down	9.27252e-08	-0.688469
FBgn0069354	Porin2	down	0.00144708	-1.01697
FBgn0083228	Frq2	down	0.000472437	-0.536735
FBgn0085201	CG34172	down	1.09703e-06	-1.35591
FBgn0085209	CG34180	down	0.000433079	-1.14476
FBgn0085350	inaF-C	down	3.2684e-07	-1.28444
FBgn0085356	CG34327	down	1.44274e-10	-2.08571
FBgn0085396	CG34367	down	0.00140754	-0.945914
FBgn0085399	CG34370	down	4.44175e-07	-0.654995
FBgn0085407	Pvf3	down	1.40027e-05	-0.582649
FBgn0085419	Rgk2	down	5.83547e-06	-0.639208
FBgn0085421	Epac	down	0.000308952	-0.590694
FBgn0085434	NaCP60E	down	0.000136289	-0.780317
FBgn0086348	se	down	7.25375e-15	-1.53272
FBgn0086673	CG13272	down	0.000122191	-1.17754
FBgn0243486	rdo	down	0.000319736	-0.551756
FBgn0250814	UQCR-C2	down	1.49969e-06	-0.576053
FBgn0250847	CG14034	down	7.95227e-08	-1.6578
FBgn0250862	CG42237	down	0.000831403	-1.08726
FBgn0259164	CG42269	down	0.000106259	-0.773236
FBgn0259219	CG42319	down	2.38812e-26	-1.181
FBgn0259222	CG42322	down	0.0027357	-0.544883
FBgn0259226	CG42326	down	2.60443e-05	-0.762231
FBgn0259239	CG42337	down	8.44219e-10	-0.760877
FBgn0259244	CG42342	down	0.000537997	-0.497924
FBgn0259682	Jabba	down	0.000370536	-0.817822
FBgn0259994	OtopLa	down	0.000767951	-0.559571
FBgn0260006	drd	down	1.09748e-07	-0.910396
FBgn0260479	CG31904	down	1.3588e-05	-1.21383
FBgn0260720	asRNA:CR42547	down	0.000202056	-0.866271
FBgn0260942	bond	down	8.7836e-06	-0.629431
FBgn0261341	verm	down	3.177e-06	-0.586109
FBgn0261509	haf	down	2.41278e-05	-0.744094
FBgn0261535	l(2)34Fd	down	3.28244e-05	-0.571027
FBgn0261611	CG42700	down	0.000929763	-0.581741
FBgn0261705	CG42741	down	8.64086e-05	-0.943293
FBgn0261722	fwe	down	0.000108001	-0.496668
FBgn0261723	Dbx	down	0.000395361	-0.668862
FBgn0261794	kcc	down	2.92866e-07	-0.888347
FBgn0261928	CG42795	down	0.00563659	-0.659296
FBgn0261955	kdn	down	1.58913e-15	-1.00307
FBgn0262029	d	down	1.95105e-06	-1.18022
FBgn0262476	CG43066	down	0.00117573	-0.554826
FBgn0262477	FoxP	down	0.00111179	-0.666563
FBgn0262512	Vha14-1	down	1.7881e-05	-0.540851
FBgn0262599	SmydA-3	down	2.56136e-06	-1.07676
FBgn0262741	lncRNA:CR43126	down	0.000245592	-0.721436
FBgn0262828	lncRNA:CR43199	down	4.09998e-09	-1.44597
FBgn0262855	CG43219	down	0.0023648	-0.783112
FBgn0262858	CG43222	down	0.000723815	-0.808846
FBgn0263006	SERCA	down	1.34552e-11	-1.54108
FBgn0263220	Hk	down	7.69436e-05	-0.734731
FBgn0263321	CG43402	down	0.000334609	-1.12269
FBgn0263351	AP-2mu	down	5.2949e-15	-0.746029
FBgn0263353	CG11000	down	6.01361e-05	-0.630782
FBgn0263456	nwk	down	7.60037e-06	-0.851918
FBgn0263511	Vsx1	down	0.000142365	-0.583284
FBgn0263608	l(3)72Dr	down	0.000994373	-0.765194
FBgn0263846	CG43707	down	0.000344377	-0.686094
FBgn0263911	COX8	down	0.00190784	-0.602107
FBgn0263973	jv	down	0.000560819	-0.508017
FBgn0264002	MsR2	down	0.000979658	-0.622381
FBgn0264005	Hmx	down	0.00528239	-0.496483
FBgn0264272	mwh	down	0.000648506	-0.742894
FBgn0264308	CG43778	down	0.00461799	-0.499845
FBgn0264339	CG43795	down	0.00386388	-0.526973
FBgn0264438	lncRNA:CR43856	down	5.75882e-06	-1.44576
FBgn0264572	asRNA:CR43944	down	0.000765769	-0.662503
FBgn0264695	Mhc	down	6.30854e-08	-0.837997
FBgn0264794	lncRNA:CR44024	down	0.000485407	-0.575815
FBgn0264838	asRNA:CR44046	down	0.00700075	-0.739922
FBgn0264871	asRNA:CR44062	down	0.000706898	-1.04858
FBgn0265103	asRNA:CR44205	down	0.000428916	-1.04441
FBgn0265105	asRNA:CR44207	down	2.14925e-08	-1.72387
FBgn0265106	lncRNA:CR44208	down	2.82877e-08	-1.80412
FBgn0265191	Gyg	down	0.000189849	-0.739172
FBgn0265262	Vha68-1	down	1.12757e-06	-0.615724
FBgn0265699	lncRNA:CR44506	down	8.23333e-05	-1.27427
FBgn0265718	lncRNA:CR44525	down	0.00733208	-0.87097
FBgn0265991	Zasp52	down	0.00476636	-0.50663
FBgn0266064	GlyS	down	1.33447e-07	-0.570182
FBgn0266377	Pde8	down	6.3605e-05	-0.728561
FBgn0266582	ND-30	down	1.61351e-05	-0.764972
FBgn0266624	asRNA:CR45131	down	0.00152919	-0.531242
FBgn0266721	gammaSnap2	down	0.0037202	-0.518493
FBgn0266736	asRNA:CR45209	down	0.00760505	-0.7056
FBgn0266819	asRNA:CR45281	down	6.45248e-06	-1.16939
FBgn0267012	lncRNA:CR45456	down	7.41639e-09	-1.28053
FBgn0267013	lncRNA:CR45457	down	2.52763e-05	-1.06276
FBgn0267089	lncRNA:CR45533	down	2.39437e-10	-1.376
FBgn0267157	lncRNA:CR45597	down	0.000558913	-1.06782
FBgn0267270	lncRNA:CR45706	down	5.19063e-06	-1.40964
FBgn0267431	Myo81F	down	0.00156061	-0.86588
FBgn0267495	asRNA:CR45185	down	0.00204676	-0.928757
FBgn0267613	asRNA:CR45951	down	1.4219e-10	-1.58464
FBgn0284247	ds	down	9.71968e-07	-0.973772
FBgn0284248	Cyt-c-p	down	8.42072e-10	-0.816096
FBgn0284408	trol	down	7.51196e-05	-0.689514
FBgn0284435	tyn	down	0.000875882	-0.829003
FBgn0285925	Fas1	down	1.06909e-05	-0.770826
FBgn0285971	prg	down	0.00141353	-0.647515
FBgn0286852	naz	down	0.000493314	-0.971912
XLOC_000746	-	down	8.80595e-12	-2.21905
XLOC_005276	-	down	0.000971369	-0.866935
XLOC_009183	-	down	5.72979e-12	-2.13812
XLOC_010285	-	down	4.80524e-10	-2.01318
XLOC_015519	-	down	0.00751048	-0.831774
