# Supplementary material for: LKRSDH-dependent histone modifications of insulin-like peptide sites contribute to age-related circadian rhythm changes
Source: Nat Commun. 2024 Apr 18;15:3336. doi: 10.1038/s41467-024-47740-4 (PMC11026460; doi:10.1038/s41467-024-47740-4)
Supplement: Supplementary file 5 — Supplementary Data 2 [file 41467_2024_47740_MOESM5_ESM.xlsx]

## Sheet: KEGG enrichment
	Cluster	ID	Description	GeneRatio	BgRatio	pvalue	p.adjust	qvalue	geneID	Count
1	3d W1118 vs 3d 23382	dme04213	Longevity regulating pathway - multiple species	4/29	55/3261	0.00125812	0.00125812	0.0569467	Dmel_CG14167/Dmel_CG18743/Dmel_CG33273/Dmel_CG5948	4
2	3d W1118 vs 3d 23382	dme00650	Butanoate metabolism	2/29	15/3261	0.00746442	0.00746442	0.168932	Dmel_CG10932/Dmel_CG1140	2
3	3d W1118 vs 3d 23382	dme00900	Terpenoid backbone biosynthesis	2/29	26/3261	0.02175	0.02175	0.246118	Dmel_CG10932/Dmel_CG40486	2
4	3d W1118 vs 3d 23382	dme00981	Insect hormone biosynthesis	2/29	26/3261	0.02175	0.02175	0.246118	Dmel_CG40486/Dmel_CG6816	2
5	3d W1118 vs 3d 23382	dme00280	Valine, leucine and isoleucine degradation	2/29	33/3261	0.0340089	0.0340089	0.285978	Dmel_CG10932/Dmel_CG1140	2
6	3d W1118 vs 3d 23382	dme00052	Galactose metabolism	2/29	35/3261	0.0379087	0.0379087	0.285978	Dmel_CG10638/Dmel_CG8696	2
7	3d W1118 vs 40d W1118	dme00190	Oxidative phosphorylation	52/269	146/3261	6.68e-22	6.68e-22	5.9e-20	Dmel_CG10219/Dmel_CG10320/Dmel_CG10664/Dmel_CG11015/Dmel_CG11154/Dmel_CG11455/Dmel_CG12079/Dmel_CG12203/Dmel_CG12400/Dmel_CG12403/Dmel_CG1268/Dmel_CG12859/Dmel_CG13240/Dmel_CG14235/Dmel_CG14724/Dmel_CG17280/Dmel_CG17369/Dmel_CG1746/Dmel_CG17903/Dmel_CG1970/Dmel_CG2249/Dmel_CG2286/Dmel_CG2968/Dmel_CG3192/Dmel_CG3214/Dmel_CG32230/Dmel_CG3321/Dmel_CG3612/Dmel_CG3621/Dmel_CG3683/Dmel_CG3944/Dmel_CG41…	52
8	3d W1118 vs 40d W1118	dme00020	Citrate cycle (TCA cycle)	10/269	43/3261	0.00204156	0.00204156	0.0902586	Dmel_CG10219/Dmel_CG11876/Dmel_CG12233/Dmel_CG3861/Dmel_CG5028/Dmel_CG5261/Dmel_CG6439/Dmel_CG7430/Dmel_CG7998/Dmel_CG9244	10
9	3d W1118 vs 40d W1118	dme00350	Tyrosine metabolism	6/269	22/3261	0.00717033	0.00717033	0.158502	Dmel_CG10118/Dmel_CG1461/Dmel_CG30446/Dmel_CG42639/Dmel_CG4779/Dmel_CG9363	6
10	3d W1118 vs 40d W1118	dme01210	2-Oxocarboxylic acid metabolism	6/269	22/3261	0.00717033	0.00717033	0.158502	Dmel_CG12233/Dmel_CG1673/Dmel_CG3861/Dmel_CG5028/Dmel_CG6439/Dmel_CG9244	6
11	3d W1118 vs 40d W1118	dme03010	Ribosome	30/269	240/3261	0.0119984	0.0119984	0.205274	Dmel_CG10305/Dmel_CG10423/Dmel_CG10652/Dmel_CG10944/Dmel_CG1320/Dmel_CG13880/Dmel_CG14206/Dmel_CG14792/Dmel_CG1527/Dmel_CG15693/Dmel_CG1821/Dmel_CG1883/Dmel_CG2957/Dmel_CG2986/Dmel_CG3195/Dmel_CG3751/Dmel_CG4111/Dmel_CG4464/Dmel_CG4863/Dmel_CG4897/Dmel_CG5827/Dmel_CG6510/Dmel_CG6846/Dmel_CG7014/Dmel_CG7939/Dmel_CG7977/Dmel_CG8495/Dmel_CG8857/Dmel_CG8900/Dmel_CG8922	30
12	3d W1118 vs 40d W1118	dme04624	Toll and Imd signaling pathway	13/269	81/3261	0.0139293	0.0139293	0.205274	Dmel_CG10812/Dmel_CG11709/Dmel_CG11992/Dmel_CG1365/Dmel_CG1373/Dmel_CG14704/Dmel_CG14745/Dmel_CG15678/Dmel_CG2056/Dmel_CG4201/Dmel_CG4437/Dmel_CG7417/Dmel_CG9681	13
13	3d W1118 vs 40d W1118	dme01200	Carbon metabolism	17/269	121/3261	0.019284	0.019284	0.239125	Dmel_CG10219/Dmel_CG11876/Dmel_CG12055/Dmel_CG12233/Dmel_CG15093/Dmel_CG1721/Dmel_CG3011/Dmel_CG3861/Dmel_CG5028/Dmel_CG5261/Dmel_CG5320/Dmel_CG5889/Dmel_CG6439/Dmel_CG7430/Dmel_CG7998/Dmel_CG8036/Dmel_CG9244	17
14	3d W1118 vs 40d W1118	dme01230	Biosynthesis of amino acids	11/269	68/3261	0.0216351	0.0216351	0.239125	Dmel_CG10184/Dmel_CG12055/Dmel_CG12233/Dmel_CG1673/Dmel_CG1721/Dmel_CG3011/Dmel_CG3861/Dmel_CG5028/Dmel_CG6439/Dmel_CG8036/Dmel_CG9244	11
15	3d W1118 vs 40d W1118	dme00860	Porphyrin metabolism	8/269	46/3261	0.0319874	0.0319874	0.298769	Dmel_CG17322/Dmel_CG17324/Dmel_CG2788/Dmel_CG3017/Dmel_CG6022/Dmel_CG6649/Dmel_CG8971/Dmel_CG9165	8
16	3d W1118 vs 40d W1118	dme04213	Longevity regulating pathway - multiple species	9/269	55/3261	0.0337893	0.0337893	0.298769	Dmel_CG14167/Dmel_CG18402/Dmel_CG31359/Dmel_CG31449/Dmel_CG33273/Dmel_CG5436/Dmel_CG6489/Dmel_CG8905/Dmel_CG8937	9
17	3d W1118 vs 40d W1118	dme00590	Arachidonic acid metabolism	4/269	17/3261	0.0456989	0.0456989	0.367341	Dmel_CG1492/Dmel_CG4829/Dmel_CG6461/Dmel_CG8938	4
18	3d 23382 vs 40d 23382	dme00190	Oxidative phosphorylation	50/286	146/3261	5.85e-19	5.85e-19	4.31e-17	Dmel_CG10219/Dmel_CG10320/Dmel_CG10664/Dmel_CG11015/Dmel_CG11455/Dmel_CG12079/Dmel_CG12203/Dmel_CG12400/Dmel_CG12403/Dmel_CG1268/Dmel_CG12859/Dmel_CG13240/Dmel_CG14235/Dmel_CG14724/Dmel_CG17280/Dmel_CG1746/Dmel_CG17903/Dmel_CG2249/Dmel_CG2968/Dmel_CG3192/Dmel_CG3214/Dmel_CG32230/Dmel_CG3321/Dmel_CG3612/Dmel_CG3621/Dmel_CG3683/Dmel_CG4169/Dmel_CG4307/Dmel_CG4412/Dmel_CG4692/Dmel_CG4769/Dmel_CG5389…	50
19	3d 23382 vs 40d 23382	dme00260	Glycine, serine and threonine metabolism	13/286	27/3261	9.08e-08	9.08e-08	3.35e-06	Dmel_CG10184/Dmel_CG10361/Dmel_CG11899/Dmel_CG3011/Dmel_CG3017/Dmel_CG3705/Dmel_CG3999/Dmel_CG6188/Dmel_CG6287/Dmel_CG6385/Dmel_CG6415/Dmel_CG7059/Dmel_CG7430	13
20	3d 23382 vs 40d 23382	dme00670	One carbon pool by folate	8/286	12/3261	1.15e-06	1.15e-06	2.84e-05	Dmel_CG11089/Dmel_CG18466/Dmel_CG3011/Dmel_CG31628/Dmel_CG4067/Dmel_CG6415/Dmel_CG7560/Dmel_CG8665	8
21	3d 23382 vs 40d 23382	dme01200	Carbon metabolism	25/286	121/3261	3.01e-05	3.01e-05	0.000554306	Dmel_CG10120/Dmel_CG10219/Dmel_CG11876/Dmel_CG11899/Dmel_CG12055/Dmel_CG12233/Dmel_CG15093/Dmel_CG3011/Dmel_CG31692/Dmel_CG3705/Dmel_CG3861/Dmel_CG3999/Dmel_CG5028/Dmel_CG5320/Dmel_CG5889/Dmel_CG6287/Dmel_CG6342/Dmel_CG6415/Dmel_CG6439/Dmel_CG6666/Dmel_CG7059/Dmel_CG7430/Dmel_CG8036/Dmel_CG9244/Dmel_CG9390	25
22	3d 23382 vs 40d 23382	dme01240	Biosynthesis of cofactors	27/286	139/3261	4.6e-05	4.6e-05	0.000678066	Dmel_CG10178/Dmel_CG10592/Dmel_CG1129/Dmel_CG11796/Dmel_CG11899/Dmel_CG15117/Dmel_CG15629/Dmel_CG1673/Dmel_CG16784/Dmel_CG17322/Dmel_CG17324/Dmel_CG18466/Dmel_CG2788/Dmel_CG3011/Dmel_CG3017/Dmel_CG31075/Dmel_CG32155/Dmel_CG3590/Dmel_CG4067/Dmel_CG4302/Dmel_CG5150/Dmel_CG6658/Dmel_CG7430/Dmel_CG9165/Dmel_CG9265/Dmel_CG9441/Dmel_CG9481	27
23	3d 23382 vs 40d 23382	dme01230	Biosynthesis of amino acids	16/286	68/3261	0.000176684	0.000176684	0.00216981	Dmel_CG10184/Dmel_CG11899/Dmel_CG12055/Dmel_CG12233/Dmel_CG1673/Dmel_CG3011/Dmel_CG3705/Dmel_CG3861/Dmel_CG5028/Dmel_CG6287/Dmel_CG6342/Dmel_CG6439/Dmel_CG7059/Dmel_CG7399/Dmel_CG8036/Dmel_CG9244	16
24	3d 23382 vs 40d 23382	dme00860	Porphyrin metabolism	12/286	46/3261	0.000419465	0.000419465	0.00441542	Dmel_CG10178/Dmel_CG15117/Dmel_CG17322/Dmel_CG17324/Dmel_CG2788/Dmel_CG3017/Dmel_CG4302/Dmel_CG6022/Dmel_CG6658/Dmel_CG8971/Dmel_CG9165/Dmel_CG9481	12
25	3d 23382 vs 40d 23382	dme00053	Ascorbate and aldarate metabolism	10/286	36/3261	0.000743197	0.000743197	0.00684524	Dmel_CG10178/Dmel_CG15117/Dmel_CG17322/Dmel_CG17324/Dmel_CG2788/Dmel_CG31075/Dmel_CG4302/Dmel_CG6658/Dmel_CG6910/Dmel_CG9481	10
26	3d 23382 vs 40d 23382	dme00040	Pentose and glucuronate interconversions	12/286	51/3261	0.00114711	0.00114711	0.00939154	Dmel_CG10131/Dmel_CG10178/Dmel_CG10638/Dmel_CG13280/Dmel_CG15117/Dmel_CG17322/Dmel_CG17324/Dmel_CG2788/Dmel_CG4302/Dmel_CG6083/Dmel_CG6658/Dmel_CG9481	12
27	3d 23382 vs 40d 23382	dme00830	Retinol metabolism	9/286	34/3261	0.00198432	0.00198432	0.0133549	Dmel_CG10178/Dmel_CG15629/Dmel_CG17322/Dmel_CG17324/Dmel_CG2788/Dmel_CG4302/Dmel_CG6658/Dmel_CG9265/Dmel_CG9481	9
28	3d 23382 vs 40d 23382	dme01210	2-Oxocarboxylic acid metabolism	7/286	22/3261	0.0019937	0.0019937	0.0133549	Dmel_CG12233/Dmel_CG1673/Dmel_CG3861/Dmel_CG5028/Dmel_CG6342/Dmel_CG6439/Dmel_CG9244	7
29	3d 23382 vs 40d 23382	dme00020	Citrate cycle (TCA cycle)	10/286	43/3261	0.00322563	0.00322563	0.0198065	Dmel_CG10219/Dmel_CG11876/Dmel_CG12233/Dmel_CG3861/Dmel_CG5028/Dmel_CG6342/Dmel_CG6439/Dmel_CG6666/Dmel_CG7430/Dmel_CG9244	10
30	3d 23382 vs 40d 23382	dme00280	Valine, leucine and isoleucine degradation	8/286	33/3261	0.0062963	0.0062963	0.0318079	Dmel_CG1140/Dmel_CG15093/Dmel_CG1673/Dmel_CG31075/Dmel_CG3902/Dmel_CG6638/Dmel_CG7430/Dmel_CG8199	8
31	3d 23382 vs 40d 23382	dme00630	Glyoxylate and dicarboxylate metabolism	8/286	33/3261	0.0062963	0.0062963	0.0318079	Dmel_CG3011/Dmel_CG3861/Dmel_CG3999/Dmel_CG6342/Dmel_CG6415/Dmel_CG7430/Dmel_CG9244/Dmel_CG9390	8
32	3d 23382 vs 40d 23382	dme00790	Folate biosynthesis	9/286	40/3261	0.00647518	0.00647518	0.0318079	Dmel_CG10592/Dmel_CG10638/Dmel_CG16784/Dmel_CG32155/Dmel_CG5150/Dmel_CG6083/Dmel_CG6781/Dmel_CG7399/Dmel_CG9441	9
33	3d 23382 vs 40d 23382	dme00500	Starch and sucrose metabolism	7/286	32/3261	0.0183906	0.0183906	0.0846938	Dmel_CG14934/Dmel_CG14935/Dmel_CG17876/Dmel_CG18730/Dmel_CG44244/Dmel_CG6904/Dmel_CG9485	7
34	3d 23382 vs 40d 23382	dme04624	Toll and Imd signaling pathway	13/286	81/3261	0.0222668	0.0222668	0.0965125	Dmel_CG10810/Dmel_CG11709/Dmel_CG11992/Dmel_CG14704/Dmel_CG14745/Dmel_CG15678/Dmel_CG1878/Dmel_CG2056/Dmel_CG4201/Dmel_CG4437/Dmel_CG7417/Dmel_CG7496/Dmel_CG9681	13
35	3d 23382 vs 40d 23382	dme00310	Lysine degradation	7/286	35/3261	0.0293158	0.0293158	0.120006	Dmel_CG10814/Dmel_CG10947/Dmel_CG1544/Dmel_CG31075/Dmel_CG7144/Dmel_CG7430/Dmel_CG9547	7
36	3d 23382 vs 40d 23382	dme00380	Tryptophan metabolism	5/286	21/3261	0.0315988	0.0315988	0.122544	Dmel_CG1544/Dmel_CG31075/Dmel_CG3318/Dmel_CG7430/Dmel_CG9547	5
37	3d 23382 vs 40d 23382	dme00980	Metabolism of xenobiotics by cytochrome P450	11/286	69/3261	0.035617	0.035617	0.13122	Dmel_CG10178/Dmel_CG11784/Dmel_CG13280/Dmel_CG17322/Dmel_CG17324/Dmel_CG2788/Dmel_CG4302/Dmel_CG4688/Dmel_CG6658/Dmel_CG8938/Dmel_CG9481	11
38	3d 23382 vs 40d 23382	dme00511	Other glycan degradation	5/286	22/3261	0.0380573	0.0380573	0.133534	Dmel_CG12582/Dmel_CG3132/Dmel_CG31414/Dmel_CG5322/Dmel_CG6206	5
39	3d 23382 vs 40d 23382	dme00600	Sphingolipid metabolism	6/286	30/3261	0.0424349	0.0424349	0.142126	Dmel_CG11425/Dmel_CG12070/Dmel_CG3132/Dmel_CG31414/Dmel_CG3376/Dmel_CG8805	6
40	3d 23382 vs 40d 23382	dme00010	Glycolysis / Gluconeogenesis	9/286	55/3261	0.0473147	0.0473147	0.15158	Dmel_CG10467/Dmel_CG11876/Dmel_CG12055/Dmel_CG31075/Dmel_CG31692/Dmel_CG7059/Dmel_CG7430/Dmel_CG9008/Dmel_CG9390	9
41	40d W1118 vs 40d 23382	dme04213	Longevity regulating pathway - multiple species	4/29	55/3261	0.00125812	0.00125812	0.0569467	Dmel_CG14167/Dmel_CG18743/Dmel_CG33273/Dmel_CG5948	4
42	40d W1118 vs 40d 23382	dme00650	Butanoate metabolism	2/29	15/3261	0.00746442	0.00746442	0.168932	Dmel_CG10932/Dmel_CG1140	2
43	40d W1118 vs 40d 23382	dme00900	Terpenoid backbone biosynthesis	2/29	26/3261	0.02175	0.02175	0.246118	Dmel_CG10932/Dmel_CG40486	2
44	40d W1118 vs 40d 23382	dme00981	Insect hormone biosynthesis	2/29	26/3261	0.02175	0.02175	0.246118	Dmel_CG40486/Dmel_CG6816	2
45	40d W1118 vs 40d 23382	dme00280	Valine, leucine and isoleucine degradation	2/29	33/3261	0.0340089	0.0340089	0.285978	Dmel_CG10932/Dmel_CG1140	2
46	40d W1118 vs 40d 23382	dme00052	Galactose metabolism	2/29	35/3261	0.0379087	0.0379087	0.285978	Dmel_CG10638/Dmel_CG8696	2

## Sheet: GO enrichment
	Cluster	ID	Description	GeneRatio	BgRatio	pvalue	p.adjust	qvalue	geneID	Count
1	3d W1118 vs 3d 23382	GO:0046173	polyol biosynthetic process	3/111	20/12175	0.000750938	0.000750938	0.372638	l(1)G0196/Sk1/Ipk1	3
2	3d W1118 vs 3d 23382	GO:0007608	sensory perception of smell	6/111	125/12175	0.000976568	0.000976568	0.372638	Obp8a/Obp19c/Obp57c/Or63a/Obp99d/Obp56c	6
3	3d W1118 vs 3d 23382	GO:0006020	inositol metabolic process	2/111	10/12175	0.00353406	0.00353406	0.624603	l(1)G0196/Ipk1	2
4	3d W1118 vs 3d 23382	GO:0006801	superoxide metabolic process	2/111	11/12175	0.00429377	0.00429377	0.624603	CG5948/CG31028	2
7	3d W1118 vs 3d 23382	GO:0019751	polyol metabolic process	3/111	46/12175	0.00842279	0.00842279	0.624603	l(1)G0196/Sk1/Ipk1	3
8	3d W1118 vs 3d 23382	GO:0006805	xenobiotic metabolic process	2/111	16/12175	0.00909401	0.00909401	0.624603	Cyp18a1/Ugt36E1	2
9	3d W1118 vs 3d 23382	GO:0045910	negative regulation of DNA recombination	2/111	16/12175	0.00909401	0.00909401	0.624603	CG4078/Cap-D3	2
10	3d W1118 vs 3d 23382	GO:0071466	cellular response to xenobiotic stimulus	2/111	16/12175	0.00909401	0.00909401	0.624603	Cyp18a1/Ugt36E1	2
12	3d W1118 vs 3d 23382	GO:0061077	chaperone-mediated protein folding	3/111	50/12175	0.0105937	0.0105937	0.624603	Hsp70Ab/CG7409/HIP	3
14	3d W1118 vs 3d 23382	GO:0090175	regulation of establishment of planar polarity	2/111	18/12175	0.0114582	0.0114582	0.624603	fj/ds	2
16	3d W1118 vs 3d 23382	GO:0007076	mitotic chromosome condensation	2/111	21/12175	0.0154503	0.0154503	0.655057	SMC2/Cap-D3	2
18	3d W1118 vs 3d 23382	GO:0009410	response to xenobiotic stimulus	2/111	21/12175	0.0154503	0.0154503	0.655057	Cyp18a1/Ugt36E1	2
20	3d W1118 vs 3d 23382	GO:0007160	cell-matrix adhesion	2/111	23/12175	0.0183954	0.0183954	0.655609	Ndg/mesh	2
21	3d W1118 vs 3d 23382	GO:0043647	inositol phosphate metabolic process	2/111	23/12175	0.0183954	0.0183954	0.655609	l(1)G0196/Ipk1	2
23	3d W1118 vs 3d 23382	GO:0001737	establishment of imaginal disc-derived wing hair orientation	2/111	24/12175	0.0199497	0.0199497	0.658055	fj/ds	2
24	3d W1118 vs 3d 23382	GO:0042026	protein refolding	2/111	25/12175	0.021557	0.021557	0.658055	Hsp70Ab/CG7409	2
26	3d W1118 vs 3d 23382	GO:0009620	response to fungus	3/111	67/12175	0.0231725	0.0231725	0.680165	Tsf1/Drsl5/Drsl4	3
27	3d W1118 vs 3d 23382	GO:0008286	insulin receptor signaling pathway	3/111	72/12175	0.0279269	0.0279269	0.754129	ImpL2/Ilp5/Ilp3	3
28	3d W1118 vs 3d 23382	GO:0042445	hormone metabolic process	3/111	74/12175	0.0299631	0.0299631	0.754129	ru/Cyp18a1/CG9514	3
29	3d W1118 vs 3d 23382	GO:0051084	'de novo' posttranslational protein folding	2/111	30/12175	0.0303517	0.0303517	0.754129	Hsp70Ab/HIP	2
30	3d W1118 vs 3d 23382	GO:0051085	chaperone cofactor-dependent protein refolding	2/111	30/12175	0.0303517	0.0303517	0.754129	Hsp70Ab/HIP	2
32	3d W1118 vs 3d 23382	GO:0006414	translational elongation	2/111	33/12175	0.0361982	0.0361982	0.754129	eEF1beta/GAPsec	2
34	3d W1118 vs 3d 23382	GO:0005975	carbohydrate metabolic process	6/111	272/12175	0.0380934	0.0380934	0.754129	Gpdh1/Mal-A1/Idgf4/l(1)G0196/Ipk1/Mal-A5	6
36	3d W1118 vs 3d 23382	GO:0035159	regulation of tube length, open tracheal system	2/111	35/12175	0.0403168	0.0403168	0.754129	fj/ds	2
42	3d W1118 vs 40d W1118	GO:0034220	ion transmembrane transport	71/783	343/12175	4.16e-19	4.16e-19	4.59e-16	nAChRbeta1/Grd/Atpalpha/sesB/nAChRbeta2/porin/Shal/Vha55/ATPsynbeta/Lcch3/ATPsynG/blw/RyR/sun/nrv2/ATPsynCF6/ATPsynD/ATPsynO/ATPsynB/ATPsyngamma/GluClalpha/Ant2/Mpcp2/Eaat1/CG1688/ATPsyndelta/Rh50/Nckx30C/CG10804/NAAT1/CG1628/CG8916/VGlut/CG13796/CG7781/CG14401/nrv3/sand/CG1698/Zip48C/CG6329/Mpcp1/levy/GlyT/ppk29/ATPsynF/VhaM9.7-a/CG4476/CG7255/Sfxn2/CG6293/Task6/ATPsynE/Zip89B/ATPsynC/Nhe2/CG310…	71
43	3d W1118 vs 40d W1118	GO:0046034	ATP metabolic process	43/783	137/12175	4.43e-19	4.43e-19	4.59e-16	Gapdh1/ND-B17/sesB/Vha55/ATPsynbeta/ATPsynG/blw/sun/Pglym78/ATPsynCF6/ATPsynD/ATPsynO/ND-75/ND-23/COX5A/ATPsynB/ND-42/ATPsyngamma/RFeSP/ND-B14.5A/ATPsyndelta/ND-ASHI/fh/ND-B17.2/ND-B14.5B/COX5B/COX4/CG14757/levy/ATPsynF/ND-19/Cyt-c1/UQCR-Q/srl/ATPsynE/SdhD/ATPsynC/ND-49/COX7C/CG34172/UQCR-C2/Vha68-1/Cyt-c-p	43
44	3d W1118 vs 40d W1118	GO:0045333	cellular respiration	40/783	128/12175	9.28e-18	9.28e-18	6.41e-15	ND-B17/mAcon1/ATPsynbeta/sun/ATPsynO/ND-75/ND-23/COX5A/ND-42/RFeSP/Gpo1/ND-B14.5A/Idh3a/NP15.6/ND-ASHI/fh/ND-B17.2/ND-B14.5B/COX5B/COX4/CG14757/levy/ATPsynF/ND-19/Cyt-c1/UQCR-Q/srl/Idh3b/SdhD/CG5028/CG1544/ND-49/COX7C/ND-13B/CG34172/UQCR-C2/GC1/kdn/Mdh2/Cyt-c-p	40
52	3d W1118 vs 40d W1118	GO:0006119	oxidative phosphorylation	29/783	84/12175	1.66e-14	1.66e-14	3.12e-12	ND-B17/ATPsynbeta/sun/ATPsynO/ND-75/ND-23/COX5A/ND-42/RFeSP/ND-B14.5A/ND-ASHI/fh/ND-B17.2/ND-B14.5B/COX5B/COX4/CG14757/levy/ATPsynF/ND-19/Cyt-c1/UQCR-Q/srl/SdhD/ND-49/COX7C/CG34172/UQCR-C2/Cyt-c-p	29
53	3d W1118 vs 40d W1118	GO:0006812	cation transport	66/783	375/12175	3.62e-14	3.62e-14	6.25e-12	Atpalpha/Syt1/porin/Shal/Vha55/ATPsynbeta/ATPsynG/blw/RyR/sun/nrv2/ATPsynCF6/ATPsynD/ATPsynO/ATPsynB/ATPsyngamma/Tsf1/CG1688/ATPsyndelta/Rh50/Nckx30C/CG10804/NAAT1/CG9657/CG1628/CG13796/CG7781/Mco1/CG14401/nrv3/CG1358/sand/CG1698/Zip48C/CG6329/Tsf3/levy/GlyT/ppk29/ATPsynF/pyx/VhaM9.7-a/CG4476/CG7255/Cln3/Sfxn2/Task6/ATPsynE/Zip89B/ATPsynC/Nhe2/Teh3/CG31030/ND-MLRQ/Mid1/NaCP60E/OtopLc/OtopLa/CG425…	66
59	3d W1118 vs 40d W1118	GO:0006754	ATP biosynthetic process	14/783	27/12175	1.69e-10	1.69e-10	1.9e-08	sesB/ATPsynbeta/ATPsynG/blw/sun/ATPsynCF6/ATPsynD/ATPsynO/ATPsynB/ATPsyngamma/ATPsyndelta/ATPsynF/ATPsynE/ATPsynC	14
63	3d W1118 vs 40d W1118	GO:0009205	purine ribonucleoside triphosphate metabolic process	14/783	31/12175	1.75e-09	1.75e-09	1.58e-07	sesB/ATPsynbeta/ATPsynG/blw/sun/ATPsynCF6/ATPsynD/ATPsynO/ATPsynB/ATPsyngamma/ATPsyndelta/ATPsynF/ATPsynE/ATPsynC	14
69	3d W1118 vs 40d W1118	GO:0042391	regulation of membrane potential	21/783	82/12175	3.13e-08	3.13e-08	2.32e-06	nAChRbeta1/Grd/sesB/nAChRbeta2/Lcch3/Nmdar1/ATPsynD/GluClalpha/Eaat1/CG1688/fh/CG8916/VGlut/sand/Task6/inaF-C/NaCP60E/CG42594/SERCA/Ih/nAChRalpha4	21
71	3d W1118 vs 40d W1118	GO:0006865	amino acid transport	17/783	59/12175	9.94e-08	9.94e-08	6.84e-06	Eaat1/NAAT1/CG1628/VGlut/CG13743/CG1698/CG8785/VGAT/GlyT/CG4476/CG7255/Cln3/Sfxn2/GC1/kcc/Ih/CG43693	17
72	3d W1118 vs 40d W1118	GO:0002181	cytoplasmic translation	27/783	135/12175	1.02e-07	1.02e-07	6.84e-06	RpS5a/RpL32/sta/RpS14b/RpL7/RpL18A/RpS18/RpS19a/RpS21/RpS20/RpL3/RpL23A/RpL35/RpS11/RpL12/RpL26/RpS5b/RpS27/RpS7/RpL30/RpS6/RpS24/RpS26/RpS29/RpL37A/RpS10b/RpL31	27
73	3d W1118 vs 40d W1118	GO:0099537	trans-synaptic signaling	45/783	316/12175	3.67e-07	3.67e-07	2.38e-05	nAChRbeta1/ChAT/comt/Grd/Atpalpha/sesB/shi/nAChRbeta2/Csp/Syt1/Rop/Cbp53E/Shal/Sod2/Lcch3/Nmdar1/Sap47/GluClalpha/Eaat1/GABA-B-R2/gammaSnap1/CG8916/Frq1/VGlut/CG7781/CG14401/CG6329/Syngr/VGAT/mAChR-B/veli/RIC-3/Nlg1/CG31475/Frq2/Nlg4/NT1/SERCA/Ih/nwk/Neto/nAChRalpha4/stac/gammaSnap2/VAChT	45
78	3d W1118 vs 40d W1118	GO:0010257	NADH dehydrogenase complex assembly	12/783	36/12175	1.37e-06	1.37e-06	7.46e-05	ND-ACP/ND-23/ND-ASHI/ND-B18/ND-18/ND-15/ND-B17.2/ND-B14.5B/ND-B14/ND-B15/ND-B12/ND-19	12
79	3d W1118 vs 40d W1118	GO:0032981	mitochondrial respiratory chain complex I assembly	12/783	36/12175	1.37e-06	1.37e-06	7.46e-05	ND-ACP/ND-23/ND-ASHI/ND-B18/ND-18/ND-15/ND-B17.2/ND-B14.5B/ND-B14/ND-B15/ND-B12/ND-19	12
86	3d W1118 vs 40d W1118	GO:1901135	carbohydrate derivative metabolic process	56/783	480/12175	9.49e-06	9.49e-06	0.000436741	Pfas/Gapdh1/sesB/v/Pabp2/ATPsynbeta/ATPsynG/blw/RnrL/Gycalpha99B/sun/Ahcy/Pglym78/ATPsynCF6/ATPsynD/ATPsynO/ATPsynB/ATPsyngamma/Idgf3/Idgf1/Gpo1/Idgf4/ATPsyndelta/CG33090/sotv/PGRP-SA/CG7990/CG17224/Sgp/GlcAT-S/gny/CG8298/CG8303/CG15651/CG3788/ATPsynF/CG16758/Cht7/beta-Man/PGRP-LB/Adgf-C/ATPsynE/CG17560/AdSL/CG11089/shams/Pdhb/ATPsynC/CG1635/PGRP-SC2/PGRP-SB1/FucTC/CG31115/GalT1/Cht6/muc	56
90	3d W1118 vs 40d W1118	GO:0046390	ribose phosphate biosynthetic process	20/783	108/12175	1.54e-05	1.54e-05	0.000651799	Pfas/sesB/ATPsynbeta/ATPsynG/blw/Gycalpha99B/sun/ATPsynCF6/ATPsynD/ATPsynO/ATPsynB/ATPsyngamma/ATPsyndelta/ATPsynF/ATPsynE/AdSL/CG11089/Pdhb/ATPsynC/muc	20
94	3d W1118 vs 40d W1118	GO:0051146	striated muscle cell differentiation	17/783	84/12175	2e-05	2e-05	0.000782057	Col4a1/Actn/Mlc2/Prm/Tm2/blow/up/rost/Mlp84B/mspo/Zasp66/Pax/Unc-89/LanB1/Mhc/Zasp52/wupA	17
97	3d W1118 vs 40d W1118	GO:0006836	neurotransmitter transport	22/783	129/12175	2.29e-05	2.29e-05	0.000844801	comt/Csp/Syt1/Rop/GABA-B-R2/gammaSnap1/CG10804/NAAT1/Frq1/VGlut/CG13796/CG1698/Syngr/VGAT/GlyT/CG4476/veli/Frq2/CG43066/Ih/stac/gammaSnap2	22
102	3d W1118 vs 40d W1118	GO:0006026	aminoglycan catabolic process	9/783	27/12175	2.94e-05	2.94e-05	0.000997943	Idgf3/Idgf1/Idgf4/PGRP-SA/Cht7/PGRP-LB/PGRP-SC2/PGRP-SB1/Cht6	9
103	3d W1118 vs 40d W1118	GO:1901136	carbohydrate derivative catabolic process	15/783	70/12175	3.01e-05	3.01e-05	0.00100466	Ahcy/Idgf3/Idgf1/Idgf4/CG33090/PGRP-SA/CG17224/CG3788/Cht7/beta-Man/PGRP-LB/Adgf-C/PGRP-SC2/PGRP-SB1/Cht6	15
104	3d W1118 vs 40d W1118	GO:0055080	cation homeostasis	25/783	161/12175	3.41e-05	3.41e-05	0.00112108	MtnA/Atpalpha/sesB/up/Cbp53E/Vha55/Nmdar1/RyR/nrv2/Nckx30C/fh/Mco1/nrv3/CG14757/Cib2/CG7194/Cln3/unc80/Nhe2/CG31030/Mid1/Cisd2/fwe/SERCA/Vha68-1	25
107	3d W1118 vs 40d W1118	GO:0006936	muscle contraction	9/783	28/12175	4.09e-05	4.09e-05	0.00128224	Mlc1/Tm1/Tm2/up/RyR/Eaat1/Unc-89/Mhc/wupA	9
110	3d W1118 vs 40d W1118	GO:0061077	chaperone-mediated protein folding	12/783	50/12175	5.76e-05	5.76e-05	0.00172984	Hsc70-1/Hsc70-3/Hsp67Ba/Hsp67Bc/Hsp68/Hsp70Ba/Hsp70Bb/Hsp70Bc/CG7409/CG4461/RIC-3/sel	12
111	3d W1118 vs 40d W1118	GO:0030431	sleep	16/783	83/12175	6.51e-05	6.51e-05	0.00192549	Hsc70-3/CanA1/CG7781/CG14401/sand/CG6329/VGAT/Ktl/Ilp5/Ilp3/SIFa/Nlg4/TfAP-2/Ih/nAChRalpha4/InR	16
114	3d W1118 vs 40d W1118	GO:0009072	aromatic amino acid family metabolic process	7/783	18/12175	7.53e-05	7.53e-05	0.00213702	e/ry/v/ple/CG1461/GstZ2/hgo	7
115	3d W1118 vs 40d W1118	GO:1901606	alpha-amino acid catabolic process	11/783	44/12175	7.83e-05	7.83e-05	0.00219121	Gdh/slgA/v/Gad1/Ahcy/Shmt/CG1461/P5CDh1/GstZ2/CG10184/hgo	11
122	3d W1118 vs 40d W1118	GO:0030239	myofibril assembly	11/783	47/12175	0.000149	0.000149	0.00376421	Actn/Mlc2/Prm/Tm2/up/Mlp84B/Zasp66/Unc-89/Mhc/Zasp52/wupA	11
125	3d W1118 vs 40d W1118	GO:0042335	cuticle development	30/783	233/12175	0.00020951	0.00020951	0.00512036	ect/e/l(2)gl/Pu/ple/Cyp4g1/Idgf3/Idgf1/Alas/Gasp/Idgf4/Vajk3/Vajk1/TwdlT/Cpr11B/snsl/gny/Vajk2/Cpr47Ea/Cpr47Ee/Cpr49Ae/Cpr49Af/Cpr49Ag/Cpr50Cb/Cht7/Cpr97Eb/Cpr65Au/FASN2/Cpr66D/drd	30
128	3d W1118 vs 40d W1118	GO:0006082	organic acid metabolic process	42/783	370/12175	0.00022614	0.00022614	0.00538469	e/Gapdh1/Gdh/AspRS/ry/slgA/v/Gad1/ple/ND-ACP/Ahcy/Pglym78/D2hgdh/Idh3a/CG33090/Men-b/Shmt/CG1673/CG1461/ACC/CG15093/P5CDh1/CG7910/GstZ2/CG8526/CG16904/CG8630/Idh3b/CG10184/CG5028/Pdhb/CG15531/FASN3/hgo/FASN2/CG30008/Tdc2/CG31115/kdn/Mdh2/SERCA/muc	42
129	3d W1118 vs 40d W1118	GO:0009628	response to abiotic stimulus	47/783	431/12175	0.000250838	0.000250838	0.00588581	h/Hsp67Ba/Hsp67Bc/mud/Atpalpha/slgA/Tm1/betaTub60D/porin/Gad1/Rop/ple/Nmdar1/tutl/Hsp70Ba/Hsp70Bb/Hsp70Bc/Ptth/Gycalpha99B/lok/IKKbeta/MagR/GABA-B-R2/Ggt-1/Pvf1/eys/Ir25a/nrv3/Tsp42Ej/Drat/VGAT/Cib2/pyx/CG7409/CG4476/CG4461/DNApol-eta/CG11426/plh/Root/Gp93/CG34353/kcc/Ih/Vha68-1/dmt/InR	47
133	3d W1118 vs 40d W1118	GO:0019731	antibacterial humoral response	12/783	60/12175	0.000366933	0.000366933	0.00826228	CecA1/CecC/Rel/Lectin-galC1/IKKbeta/PGRP-SA/PGRP-LF/PGRP-LB/AttB/PGRP-SC2/nub/Tab2	12
134	3d W1118 vs 40d W1118	GO:0003013	circulatory system process	10/783	44/12175	0.000382673	0.000382673	0.00843338	ru/Egfr/up/RyR/Crz/vri/fh/Proc/SERCA/wupA	10
135	3d W1118 vs 40d W1118	GO:0003015	heart process	10/783	44/12175	0.000382673	0.000382673	0.00843338	ru/Egfr/up/RyR/Crz/vri/fh/Proc/SERCA/wupA	10
141	3d W1118 vs 40d W1118	GO:1904062	regulation of cation transmembrane transport	9/783	39/12175	0.000661717	0.000661717	0.013675	porin/nrv2/CG7781/CG14401/CG6329/levy/ND-MLRQ/SERCA/Neto	9
142	3d W1118 vs 40d W1118	GO:0046148	pigment biosynthetic process	12/783	64/12175	0.000679774	0.000679774	0.013675	Pfas/e/Rab32/pr/Pu/v/l(3)02640/Alas/Shmt/CG34423/se/roh	12
143	3d W1118 vs 40d W1118	GO:0050804	modulation of chemical synaptic transmission	20/783	141/12175	0.000679929	0.000679929	0.013675	comt/shi/Csp/Syt1/Cbp53E/Sod2/Sap47/Eaat1/GABA-B-R2/Frq1/VGlut/CG7781/CG14401/CG6329/Nlg1/Frq2/Nlg4/NT1/Ih/Neto	20
144	3d W1118 vs 40d W1118	GO:0099177	regulation of trans-synaptic signaling	20/783	141/12175	0.000679929	0.000679929	0.013675	comt/shi/Csp/Syt1/Cbp53E/Sod2/Sap47/Eaat1/GABA-B-R2/Frq1/VGlut/CG7781/CG14401/CG6329/Nlg1/Frq2/Nlg4/NT1/Ih/Neto	20
145	3d W1118 vs 40d W1118	GO:0098742	cell-cell adhesion via plasma-membrane adhesion molecules	13/783	73/12175	0.000689378	0.000689378	0.0137317	fw/Con/Itgbn/tutl/beat-Ia/Lectin-galC1/klg/bdl/CG9095/beat-Vc/beat-VI/Fas1/scb	13
147	3d W1118 vs 40d W1118	GO:0006022	aminoglycan metabolic process	10/783	48/12175	0.000798721	0.000798721	0.0156096	Idgf3/Idgf1/Idgf4/sotv/PGRP-SA/Cht7/PGRP-LB/PGRP-SC2/PGRP-SB1/Cht6	10
148	3d W1118 vs 40d W1118	GO:1990542	mitochondrial transmembrane transport	13/783	75/12175	0.000898441	0.000898441	0.0170462	sesB/porin/ATPsynbeta/sun/ATPsynO/Ant2/CG1628/tomboy40/ATPsynF/mge/CG6878/Sfxn2/GC1	13
150	3d W1118 vs 40d W1118	GO:0032350	regulation of hormone metabolic process	5/783	13/12175	0.000905144	0.000905144	0.0170462	Ptth/fh/Mip/eIF4EHP/Spn42Da	5
153	3d W1118 vs 40d W1118	GO:0032411	positive regulation of transporter activity	7/783	26/12175	0.000989605	0.000989605	0.018142	nrv2/CG7781/CG14401/CG6329/levy/ND-MLRQ/SERCA	7
154	3d W1118 vs 40d W1118	GO:0032414	positive regulation of ion transmembrane transporter activity	7/783	26/12175	0.000989605	0.000989605	0.018142	nrv2/CG7781/CG14401/CG6329/levy/ND-MLRQ/SERCA	7
155	3d W1118 vs 40d W1118	GO:0140694	non-membrane-bounded organelle assembly	27/783	222/12175	0.0010366	0.0010366	0.0188368	Actn/RpS5a/Mlc2/mud/nod/Prm/rod/sta/Tm2/up/Klp67A/RpS14b/Cks30A/RpS19a/Mlp84B/RpL3/RpL23A/Zasp66/RpS5b/RpS27/CG33158/Unc-89/Skeletor/Det/Mhc/Zasp52/wupA	27
156	3d W1118 vs 40d W1118	GO:0031032	actomyosin structure organization	15/783	96/12175	0.00114518	0.00114518	0.020278	Actn/Mlc2/Prm/shi/Tm1/Tm2/up/Mlp84B/Zasp66/CG5023/Unc-89/Det/Mhc/Zasp52/wupA	15
160	3d W1118 vs 40d W1118	GO:0007626	locomotory behavior	24/783	191/12175	0.00122914	0.00122914	0.0213971	e/na/Atpalpha/slgA/Syt1/Gad1/ple/tutl/vri/Gpo1/Eaat1/NPF/fh/twz/Ktl/unc80/Ilp5/Ilp3/Tdc2/Mid1/SERCA/Ih/MsR2/InR	24
162	3d W1118 vs 40d W1118	GO:0030003	cellular cation homeostasis	18/783	128/12175	0.00136768	0.00136768	0.0234153	Atpalpha/sesB/up/Cbp53E/Vha55/RyR/nrv2/Nckx30C/fh/nrv3/Cln3/Nhe2/CG31030/Mid1/Cisd2/fwe/SERCA/Vha68-1	18
171	3d W1118 vs 40d W1118	GO:0062013	positive regulation of small molecule metabolic process	6/783	21/12175	0.0016329	0.0016329	0.0260206	sesB/GlyP/Ptth/fh/eIF4EHP/GlyS	6
173	3d W1118 vs 40d W1118	GO:0032409	regulation of transporter activity	8/783	36/12175	0.00170298	0.00170298	0.0265253	nrv2/CG7781/CG14401/CG6329/levy/ND-MLRQ/SERCA/Neto	8
175	3d W1118 vs 40d W1118	GO:0006839	mitochondrial transport	16/783	111/12175	0.00190715	0.00190715	0.0294837	sesB/porin/ATPsynbeta/sun/ATPsynO/Ant2/CG1628/tomboy40/CG7639/ATPsynF/mge/CG6878/Sfxn2/UQCR-C1/Cisd2/GC1	16
176	3d W1118 vs 40d W1118	GO:0006576	cellular biogenic amine metabolic process	7/783	29/12175	0.00198328	0.00198328	0.0302097	e/ry/v/ple/PPO2/Sms/PPO1	7
179	3d W1118 vs 40d W1118	GO:1901615	organic hydroxy compound metabolic process	22/783	176/12175	0.00206042	0.00206042	0.0309299	e/pr/Pu/ple/Itgbn/Pdh/Gpo1/Idh3a/CG33090/Hayan/CG6870/Drat/PPO2/CG8298/Cyp4aa1/CG17029/CG4842/Idh3b/CG5028/Ipk1/PPO1/btl	22
181	3d W1118 vs 40d W1118	GO:1901137	carbohydrate derivative biosynthetic process	32/783	294/12175	0.00240774	0.00240774	0.0356273	Pfas/sesB/Pabp2/ATPsynbeta/ATPsynG/blw/RnrL/Gycalpha99B/sun/ATPsynCF6/ATPsynD/ATPsynO/ATPsynB/ATPsyngamma/ATPsyndelta/sotv/CG7990/GlcAT-S/gny/CG8298/CG15651/ATPsynF/Adgf-C/ATPsynE/AdSL/CG11089/shams/Pdhb/ATPsynC/FucTC/GalT1/muc	32
183	3d W1118 vs 40d W1118	GO:0043269	regulation of ion transport	12/783	74/12175	0.00251986	0.00251986	0.0367612	Syt1/porin/nrv2/CG7781/CG14401/CG6329/levy/Teh3/ND-MLRQ/SERCA/Ih/Neto	12
185	3d W1118 vs 40d W1118	GO:0009074	aromatic amino acid family catabolic process	4/783	10/12175	0.00260669	0.00260669	0.0368252	v/CG1461/GstZ2/hgo	4
186	3d W1118 vs 40d W1118	GO:0046885	regulation of hormone biosynthetic process	4/783	10/12175	0.00260669	0.00260669	0.0368252	Ptth/fh/Mip/eIF4EHP	4
188	3d W1118 vs 40d W1118	GO:0051260	protein homooligomerization	5/783	16/12175	0.00261313	0.00261313	0.0368252	v/Shal/Shmt/twz/Ktl	5
189	3d W1118 vs 40d W1118	GO:0022610	biological adhesion	26/783	225/12175	0.00263661	0.00263661	0.036905	CG17716/fw/Gli/Con/Itgbn/tutl/Tig/beat-Ia/nrv2/Lectin-galC1/klg/mspo/bdl/prc/hbs/CG9095/beat-Vc/beat-VI/Pax/Nlg1/Nlg4/LanB1/Zasp52/tyn/Fas1/scb	26
190	3d W1118 vs 40d W1118	GO:0050830	defense response to Gram-positive bacterium	9/783	47/12175	0.00268279	0.00268279	0.0372994	CecA1/CecC/spirit/PGRP-SA/PPO2/Listericin/PGRP-LB/AttB/PPO1	9
191	3d W1118 vs 40d W1118	GO:0000028	ribosomal small subunit assembly	6/783	23/12175	0.0027203	0.0027203	0.0375687	RpS5a/sta/RpS14b/RpS19a/RpS5b/RpS27	6
193	3d W1118 vs 40d W1118	GO:0009308	amine metabolic process	7/783	31/12175	0.00298664	0.00298664	0.0404383	e/ry/v/ple/PPO2/Sms/PPO1	7
195	3d W1118 vs 40d W1118	GO:0006959	humoral immune response	17/783	127/12175	0.00312548	0.00312548	0.0420433	CecA1/CecC/Rel/Lectin-galC1/IKKbeta/Spn42Dd/PGRP-SA/Pvf2/PPO2/Toll-7/PGRP-LF/PGRP-LB/AttB/PGRP-SC2/nub/Tab2/PPO1	17
197	3d W1118 vs 40d W1118	GO:0009620	response to fungus	11/783	67/12175	0.00340055	0.00340055	0.0449278	Rel/Tsf1/Spn42Dd/spirit/Hayan/PPO2/GNBP-like3/Drsl5/Spn88Eb/Sp212/PPO1	11
198	3d W1118 vs 40d W1118	GO:0099003	vesicle-mediated transport in synapse	15/783	107/12175	0.00342666	0.00342666	0.0449278	comt/shi/Csp/Syt1/Rop/GABA-B-R2/VGlut/Syngr/VGAT/EndoA/Nlg1/Nlg4/fwe/stac/gammaSnap2	15
199	3d W1118 vs 40d W1118	GO:0099504	synaptic vesicle cycle	15/783	107/12175	0.00342666	0.00342666	0.0449278	comt/shi/Csp/Syt1/Rop/GABA-B-R2/VGlut/Syngr/VGAT/EndoA/Nlg1/Nlg4/fwe/stac/gammaSnap2	15
201	3d W1118 vs 40d W1118	GO:0042255	ribosome assembly	9/783	49/12175	0.00360602	0.00360602	0.0466884	RpS5a/sta/RpS14b/RpS19a/RpL3/RpL23A/RpS5b/RpS27/CG33158	9
205	3d W1118 vs 40d W1118	GO:0030534	adult behavior	20/783	163/12175	0.00398793	0.00398793	0.0503739	na/Atpalpha/Egfr/ple/Nmdar1/tutl/Crz/klg/Gpo1/Eaat1/Agpat2/Shmt/fh/twz/Orco/Tdc2/TfAP-2/SERCA/MsR2/scb	20
206	3d W1118 vs 40d W1118	GO:0007623	circadian rhythm	19/783	152/12175	0.00402588	0.00402588	0.050545	e/Grd/na/nvy/vri/NPF/Shmt/eys/Ir25a/sand/GlyT/unc80/Ilp3/Tdc2/SIFa/Mid1/TfAP-2/Ih/InR	19
207	3d W1118 vs 40d W1118	GO:0007568	aging	21/783	175/12175	0.00419614	0.00419614	0.0523653	Hsp68/Atpalpha/ry/sesB/Egfr/GlyP/Sod2/sun/vri/ATPsynD/Eaat1/fh/CG10383/Tsp42Ef/mthl4/levy/mthl10/Cln3/CG18809/Cisd2/InR	21
208	3d W1118 vs 40d W1118	GO:0072583	clathrin-dependent endocytosis	6/783	25/12175	0.00427517	0.00427517	0.053032	shi/Syt1/EndoA/AP-2sigma/fwe/AP-2mu	6
210	3d W1118 vs 40d W1118	GO:0007424	open tracheal system development	26/783	234/12175	0.00448685	0.00448685	0.0549992	h/Gli/Atpalpha/Pu/ru/shi/Egfr/Wnt2/ple/nrv2/vri/Mipp1/Gasp/par-6/bark/apn/dysf/Mhc/Mtp/stac/dmt/InR/Vha13/btl/flz/scb	26
224	3d W1118 vs 40d W1118	GO:0010259	multicellular organism aging	20/783	169/12175	0.00598868	0.00598868	0.0677925	Hsp68/Atpalpha/ry/sesB/Egfr/GlyP/Sod2/sun/vri/ATPsynD/Eaat1/fh/CG10383/Tsp42Ef/mthl4/levy/mthl10/Cln3/CG18809/InR	20
225	3d W1118 vs 40d W1118	GO:0061061	muscle structure development	24/783	216/12175	0.00617546	0.00617546	0.069527	Col4a1/Actn/Mlc2/Prm/Tm2/blow/up/Wnt2/retn/Wnt5/insc/rost/Mlp84B/vkg/mspo/Zasp66/Scgbeta/Pax/Unc-89/CG42319/LanB1/Mhc/Zasp52/wupA	24
230	3d W1118 vs 40d W1118	GO:0098739	import across plasma membrane	7/783	36/12175	0.00716984	0.00716984	0.0785868	Atpalpha/nrv2/nrv3/GlyT/CG7255/Nhe2/Mid1	7
234	3d W1118 vs 40d W1118	GO:0002118	aggressive behavior	5/783	20/12175	0.00748572	0.00748572	0.0799176	slgA/twz/ppk29/Ktl/TfAP-2	5
236	3d W1118 vs 40d W1118	GO:0042219	cellular modified amino acid catabolic process	4/783	13/12175	0.00759989	0.00759989	0.0799176	Ahcy/CG1492/CG4829/Ggt-1	4
237	3d W1118 vs 40d W1118	GO:0044273	sulfur compound catabolic process	4/783	13/12175	0.00759989	0.00759989	0.0799176	Ahcy/CG1492/CG4829/Ggt-1	4
239	3d W1118 vs 40d W1118	GO:0007005	mitochondrion organization	26/783	245/12175	0.00811805	0.00811805	0.0849352	up/porin/Sod2/ND-ACP/ND-23/ND-ASHI/ND-B18/ND-18/COX6B/ND-15/ND-B17.2/ND-B14.5B/mtDNA-helicase/tomboy40/CG14757/ND-B14/ND-B15/CG7639/ND-B12/ND-19/mge/CG6878/CG8004/UQCR-C1/CG11498/CG34172	26
242	3d W1118 vs 40d W1118	GO:0002808	regulation of antibacterial peptide biosynthetic process	7/783	37/12175	0.0083639	0.0083639	0.0862014	Rel/IKKbeta/PGRP-SA/PGRP-LB/PGRP-SC2/nub/Tab2	7
244	3d W1118 vs 40d W1118	GO:0009607	response to biotic stimulus	43/783	462/12175	0.00909247	0.00909247	0.0918818	CecA1/CecC/GlyP/CanA1/Itgbn/insc/Rel/Lectin-galC1/Tsf1/IKKbeta/Spn42Dd/spirit/PGRP-SA/Hayan/Pvf2/Cyp6a13/PPO2/Listericin/Toll-7/GNBP-like3/pirk/Phk-3/Drsl5/PGRP-LF/PGRP-LB/CG17738/Spn88Eb/Dis3/Sid/Tep2/AttB/PGRP-SC2/PGRP-SB1/vir-1/tefu/Wsck/Sp212/nub/Tab2/NT1/LanB1/PPO1/btl	43
250	3d W1118 vs 40d W1118	GO:0018990	ecdysis, chitin-based cuticle	5/783	21/12175	0.00931472	0.00931472	0.0918866	Idgf3/Idgf1/Idgf4/Cht7/Cht6	5
253	3d W1118 vs 40d W1118	GO:0048521	negative regulation of behavior	4/783	14/12175	0.0101063	0.0101063	0.0983029	sand/Mip/Ktl/InR	4
254	3d W1118 vs 40d W1118	GO:0006952	defense response	40/783	426/12175	0.0101075	0.0101075	0.0983029	CecA1/CecC/GlyP/CanA1/Itgbn/insc/Rel/Lectin-galC1/IKKbeta/Spn42Dd/spirit/PGRP-SA/Hayan/Pvf2/Cyp6a13/PPO2/Listericin/Toll-7/GNBP-like3/CG10433/pirk/Drsl5/PGRP-LF/PGRP-LB/CG17738/Dis3/Tep2/AttB/PGRP-SC2/PGRP-SB1/vir-1/tefu/Wsck/nub/Tab2/NT1/LanB1/MsR2/PPO1/btl	40
258	3d W1118 vs 40d W1118	GO:0051085	chaperone cofactor-dependent protein refolding	6/783	30/12175	0.010902	0.010902	0.104075	Hsc70-1/Hsc70-3/Hsp68/Hsp70Ba/Hsp70Bb/Hsp70Bc	6
261	3d W1118 vs 40d W1118	GO:0006575	cellular modified amino acid metabolic process	12/783	89/12175	0.0113358	0.0113358	0.106741	Argk/Pu/GstS1/Ahcy/Shmt/CG1492/CG4829/Ggt-1/GstE14/CG10814/GstZ2/se	12
262	3d W1118 vs 40d W1118	GO:0002921	negative regulation of humoral immune response	5/783	22/12175	0.0114295	0.0114295	0.107136	Spn42Dd/Pvf2/PGRP-LB/PGRP-SC2/nub	5
264	3d W1118 vs 40d W1118	GO:0001505	regulation of neurotransmitter levels	14/783	112/12175	0.0125036	0.0125036	0.112534	ChAT/comt/Csp/Syt1/Rop/GABA-B-R2/gammaSnap1/Frq1/Syngr/veli/Frq2/Ih/stac/gammaSnap2	14
265	3d W1118 vs 40d W1118	GO:0007269	neurotransmitter secretion	13/783	101/12175	0.0125173	0.0125173	0.112534	comt/Csp/Syt1/Rop/GABA-B-R2/gammaSnap1/Frq1/Syngr/veli/Frq2/Ih/stac/gammaSnap2	13
266	3d W1118 vs 40d W1118	GO:0099643	signal release from synapse	13/783	101/12175	0.0125173	0.0125173	0.112534	comt/Csp/Syt1/Rop/GABA-B-R2/gammaSnap1/Frq1/Syngr/veli/Frq2/Ih/stac/gammaSnap2	13
269	3d W1118 vs 40d W1118	GO:0007427	epithelial cell migration, open tracheal system	7/783	40/12175	0.0128213	0.0128213	0.112534	Pu/ru/shi/ple/dysf/Mhc/btl	7
270	3d W1118 vs 40d W1118	GO:0043467	regulation of generation of precursor metabolites and energy	7/783	40/12175	0.0128213	0.0128213	0.112534	GlyP/fh/levy/srl/ND-MLRQ/CG34172/GlyS	7
277	3d W1118 vs 40d W1118	GO:0009164	nucleoside catabolic process	4/783	15/12175	0.0130919	0.0130919	0.112534	Ahcy/CG17224/CG3788/Adgf-C	4
279	3d W1118 vs 40d W1118	GO:0034656	nucleobase-containing small molecule catabolic process	4/783	15/12175	0.0130919	0.0130919	0.112534	Ahcy/CG17224/CG3788/Adgf-C	4
281	3d W1118 vs 40d W1118	GO:0042454	ribonucleoside catabolic process	4/783	15/12175	0.0130919	0.0130919	0.112534	Ahcy/CG17224/CG3788/Adgf-C	4
287	3d W1118 vs 40d W1118	GO:0044419	biological process involved in interspecies interaction between organisms	44/783	489/12175	0.0146479	0.0146479	0.123351	CecA1/CecC/shi/GlyP/CanA1/Itgbn/insc/Rel/Lectin-galC1/Tsf1/IKKbeta/Spn42Dd/spirit/PGRP-SA/Hayan/Pvf2/Cyp6a13/PPO2/Listericin/Toll-7/GNBP-like3/pirk/Phk-3/Drsl5/PGRP-LF/PGRP-LB/CG17738/Spn88Eb/Dis3/Sid/Tep2/AttB/PGRP-SC2/PGRP-SB1/vir-1/tefu/Wsck/Sp212/nub/Tab2/NT1/LanB1/PPO1/btl	44
289	3d W1118 vs 40d W1118	GO:0044282	small molecule catabolic process	18/783	161/12175	0.0153659	0.0153659	0.128353	Gdh/slgA/v/Gad1/Ahcy/Shmt/CG1461/CG17224/CG15093/CG3788/CG17029/P5CDh1/CG7910/GstZ2/Adgf-C/CG10184/hgo/SERCA	18
290	3d W1118 vs 40d W1118	GO:0002701	negative regulation of production of molecular mediator of immune response	4/783	16/12175	0.0165848	0.0165848	0.135458	Spn42Dd/PGRP-LB/PGRP-SC2/nub	4
291	3d W1118 vs 40d W1118	GO:1903578	regulation of ATP metabolic process	4/783	16/12175	0.0165848	0.0165848	0.135458	sesB/fh/srl/CG34172	4
295	3d W1118 vs 40d W1118	GO:0098657	import into cell	7/783	42/12175	0.0166087	0.0166087	0.135458	Atpalpha/nrv2/nrv3/GlyT/CG7255/Nhe2/Mid1	7
298	3d W1118 vs 40d W1118	GO:0044283	small molecule biosynthetic process	22/783	213/12175	0.0188014	0.0188014	0.151551	e/pr/Pu/Gad1/ND-ACP/Ptth/Shmt/fh/CG1673/ACC/Cyp4aa1/CG16904/CG8630/Adgf-C/CG10184/CG15531/FASN3/FASN2/CG30008/Ipk1/CG31115/eIF4EHP	22
299	3d W1118 vs 40d W1118	GO:1900425	negative regulation of defense response to bacterium	5/783	25/12175	0.0196683	0.0196683	0.157315	pirk/PGRP-LF/PGRP-LB/PGRP-SC2/nub	5
301	3d W1118 vs 40d W1118	GO:0042060	wound healing	11/783	85/12175	0.0198952	0.0198952	0.158517	Egfr/Idgf3/Idgf1/Idgf4/Pvf1/PPO2/Cht7/CG11089/PPO1/InR/scb	11
302	3d W1118 vs 40d W1118	GO:0031347	regulation of defense response	18/783	166/12175	0.0204118	0.0204118	0.161101	GlyP/CanA1/Rel/IKKbeta/Spn42Dd/PGRP-SA/Hayan/Pvf2/Toll-7/pirk/PGRP-LF/PGRP-LB/PGRP-SC2/tefu/nub/Tab2/LanB1/btl	18
303	3d W1118 vs 40d W1118	GO:0045055	regulated exocytosis	9/783	64/12175	0.0205647	0.0205647	0.161101	comt/Csp/Syt1/Rop/GABA-B-R2/Syngr/CG31475/stac/gammaSnap2	9
306	3d W1118 vs 40d W1118	GO:0009712	catechol-containing compound metabolic process	4/783	17/12175	0.0206083	0.0206083	0.161101	e/ple/PPO2/PPO1	4
309	3d W1118 vs 40d W1118	GO:0016053	organic acid biosynthetic process	14/783	120/12175	0.0217922	0.0217922	0.166278	e/Gad1/ND-ACP/Shmt/CG1673/ACC/CG16904/CG8630/CG10184/CG15531/FASN3/FASN2/CG30008/CG31115	14
311	3d W1118 vs 40d W1118	GO:0046394	carboxylic acid biosynthetic process	14/783	120/12175	0.0217922	0.0217922	0.166278	e/Gad1/ND-ACP/Shmt/CG1673/ACC/CG16904/CG8630/CG10184/CG15531/FASN3/FASN2/CG30008/CG31115	14
312	3d W1118 vs 40d W1118	GO:0048512	circadian behavior	13/783	109/12175	0.0224863	0.0224863	0.166278	e/na/vri/NPF/sand/unc80/Ilp3/Tdc2/SIFa/Mid1/TfAP-2/Ih/InR	13
314	3d W1118 vs 40d W1118	GO:0002230	positive regulation of defense response to virus by host	3/783	10/12175	0.0226106	0.0226106	0.166278	Rel/IKKbeta/Tab2	3
316	3d W1118 vs 40d W1118	GO:0035079	polytene chromosome puffing	3/783	10/12175	0.0226106	0.0226106	0.166278	Hsp70Ba/Hsp70Bb/Hsp70Bc	3
317	3d W1118 vs 40d W1118	GO:0048738	cardiac muscle tissue development	3/783	10/12175	0.0226106	0.0226106	0.166278	Col4a1/LanB1/wupA	3
318	3d W1118 vs 40d W1118	GO:0050691	regulation of defense response to virus by host	3/783	10/12175	0.0226106	0.0226106	0.166278	Rel/IKKbeta/Tab2	3
327	3d W1118 vs 40d W1118	GO:0048149	behavioral response to ethanol	8/783	55/12175	0.0234483	0.0234483	0.169843	Egfr/Nmdar1/Crz/klg/Agpat2/Shmt/Orco/scb	8
330	3d W1118 vs 40d W1118	GO:0002698	negative regulation of immune effector process	4/783	18/12175	0.025181	0.025181	0.178035	Spn42Dd/PGRP-LB/PGRP-SC2/nub	4
331	3d W1118 vs 40d W1118	GO:0043455	regulation of secondary metabolic process	4/783	18/12175	0.025181	0.025181	0.178035	e/Hayan/Mip/btl	4
333	3d W1118 vs 40d W1118	GO:0071322	cellular response to carbohydrate stimulus	4/783	18/12175	0.025181	0.025181	0.178035	ACC/FASN2/CG32335/GlyS	4
340	3d W1118 vs 40d W1118	GO:0034249	negative regulation of cellular amide metabolic process	11/783	89/12175	0.0270614	0.0270614	0.187491	piwi/Pabp2/krimp/PGRP-LB/eIF4E6/Marf1/PGRP-SC2/tut/eIF4EHP/nub/Spn42Da	11
342	3d W1118 vs 40d W1118	GO:0042752	regulation of circadian rhythm	11/783	90/12175	0.0291112	0.0291112	0.196741	Grd/na/Shmt/eys/Ir25a/sand/GlyT/SIFa/TfAP-2/Ih/InR	11
344	3d W1118 vs 40d W1118	GO:0034620	cellular response to unfolded protein	6/783	37/12175	0.029204	0.029204	0.196741	Hsc70-1/Hsc70-3/Hsp68/Hsp70Ba/Hsp70Bb/Hsp70Bc	6
352	3d W1118 vs 40d W1118	GO:0016348	imaginal disc-derived leg joint morphogenesis	3/783	11/12175	0.0296311	0.0296311	0.196741	Hs3st-B/dysf/TfAP-2	3
357	3d W1118 vs 40d W1118	GO:0060537	muscle tissue development	4/783	19/12175	0.0303166	0.0303166	0.198117	Col4a1/Mlp84B/LanB1/wupA	4
361	3d W1118 vs 40d W1118	GO:0002832	negative regulation of response to biotic stimulus	8/783	58/12175	0.0312292	0.0312292	0.201174	GlyP/Spn42Dd/pirk/PGRP-LF/PGRP-LB/PGRP-SC2/tefu/nub	8
362	3d W1118 vs 40d W1118	GO:0008202	steroid metabolic process	8/783	58/12175	0.0312292	0.0312292	0.201174	Ptth/CG33090/fh/CG9514/CG9512/CG6870/Cyp4aa1/eIF4EHP	8
364	3d W1118 vs 40d W1118	GO:0034330	cell junction organization	33/783	367/12175	0.0317439	0.0317439	0.203592	Gli/l(2)gl/Atpalpha/sesB/shi/Gad1/Itgbn/nrv2/klg/par-6/dpr18/Frq1/bark/dpr19/dpr5/dpr15/veli/dpr1/metro/Nlg1/CG31475/DIP-theta/DIP-zeta/dpr10/dpr11/Frq2/Nlg4/DIP-beta/nwk/CG44325/Neto/btl/scb	33
365	3d W1118 vs 40d W1118	GO:0008039	synaptic target recognition	7/783	48/12175	0.0325769	0.0325769	0.208289	Gli/Con/Wnt4/tutl/CG32373/Pvf3/Mtp	7
366	3d W1118 vs 40d W1118	GO:0120192	tight junction assembly	6/783	38/12175	0.0328613	0.0328613	0.208819	Gli/l(2)gl/Atpalpha/nrv2/bark/CG44325	6
369	3d W1118 vs 40d W1118	GO:0045471	response to ethanol	9/783	70/12175	0.0346209	0.0346209	0.217994	Egfr/Nmdar1/Crz/klg/Agpat2/Shmt/Drat/Orco/scb	9
371	3d W1118 vs 40d W1118	GO:0006979	response to oxidative stress	15/783	140/12175	0.0354564	0.0354564	0.221557	sesB/ple/Sod2/Pxn/sun/ATPsynD/fh/ND-B17.2/ND-B14/Cln3/srl/Fer2/Irc/Sid/InR	15
372	3d W1118 vs 40d W1118	GO:0008016	regulation of heart contraction	5/783	29/12175	0.0356146	0.0356146	0.221557	up/Crz/vri/fh/Proc	5
374	3d W1118 vs 40d W1118	GO:1903522	regulation of blood circulation	5/783	29/12175	0.0356146	0.0356146	0.221557	up/Crz/vri/fh/Proc	5
375	3d W1118 vs 40d W1118	GO:0009612	response to mechanical stimulus	7/783	49/12175	0.0359803	0.0359803	0.222768	Atpalpha/Gad1/tutl/GABA-B-R2/nrv3/Root/kcc	7
377	3d W1118 vs 40d W1118	GO:0006986	response to unfolded protein	6/783	39/12175	0.0368032	0.0368032	0.222911	Hsc70-1/Hsc70-3/Hsp68/Hsp70Ba/Hsp70Bb/Hsp70Bc	6
378	3d W1118 vs 40d W1118	GO:0052548	regulation of endopeptidase activity	6/783	39/12175	0.0368032	0.0368032	0.222911	RnrL/lok/Spn42Dd/CG42486/Spn42Da/Cyt-c-p	6
382	3d W1118 vs 40d W1118	GO:0007414	axonal defasciculation	3/783	12/12175	0.0376615	0.0376615	0.222911	tutl/beat-Ia/trol	3
385	3d W1118 vs 40d W1118	GO:0016486	peptide hormone processing	3/783	12/12175	0.0376615	0.0376615	0.222911	ru/rasp/Spn42Da	3
389	3d W1118 vs 40d W1118	GO:0061343	cell adhesion involved in heart morphogenesis	3/783	12/12175	0.0376615	0.0376615	0.222911	Gli/nrv2/prc	3
390	3d W1118 vs 40d W1118	GO:0097237	cellular response to toxic substance	3/783	12/12175	0.0376615	0.0376615	0.222911	Sod2/Irc/CG43222	3
391	3d W1118 vs 40d W1118	GO:1990748	cellular detoxification	3/783	12/12175	0.0376615	0.0376615	0.222911	Sod2/Irc/CG43222	3
394	3d W1118 vs 40d W1118	GO:0007186	G protein-coupled receptor signaling pathway	22/783	230/12175	0.0400994	0.0400994	0.235015	Oct-TyrR/Crz/Gycalpha99B/sun/RSG7/NPF/GABA-B-R2/Gbeta5/CG14340/mthl4/Nplp1/mthl10/Mip/mAChR-B/Nplp3/Proc/SIFa/CG33639/CG34351/Gpa2/MsR2/CG43795	22
404	3d W1118 vs 40d W1118	GO:0007076	mitotic chromosome condensation	4/783	21/12175	0.0423089	0.0423089	0.240127	neb/SMC2/Mink/Cap-D2	4
405	3d W1118 vs 40d W1118	GO:0035287	head segmentation	4/783	21/12175	0.0423089	0.0423089	0.240127	h/hb/slp1/tio	4
407	3d W1118 vs 40d W1118	GO:0030334	regulation of cell migration	10/783	84/12175	0.0425615	0.0425615	0.240901	Gli/Pu/Egfr/ple/Pvf1/Pvf2/Pvf3/CG44774/InR/scb	10
409	3d W1118 vs 40d W1118	GO:0002440	production of molecular mediator of immune response	9/783	73/12175	0.0436737	0.0436737	0.243208	Rel/IKKbeta/Spn42Dd/PGRP-SA/Toll-7/PGRP-LB/PGRP-SC2/nub/Tab2	9
416	3d W1118 vs 40d W1118	GO:0045455	ecdysteroid metabolic process	6/783	41/12175	0.0455623	0.0455623	0.251696	Ptth/fh/CG9514/CG9512/Cyp4aa1/eIF4EHP	6
418	3d W1118 vs 40d W1118	GO:0001941	postsynaptic membrane organization	3/783	13/12175	0.04668	0.04668	0.252484	Nlg1/Nlg4/Neto	3
421	3d W1118 vs 40d W1118	GO:0010565	regulation of cellular ketone metabolic process	3/783	13/12175	0.04668	0.04668	0.252484	Ptth/fh/eIF4EHP	3
423	3d W1118 vs 40d W1118	GO:0048499	synaptic vesicle membrane organization	3/783	13/12175	0.04668	0.04668	0.252484	comt/shi/GABA-B-R2	3
425	3d W1118 vs 40d W1118	GO:0061057	peptidoglycan recognition protein signaling pathway	7/783	52/12175	0.0475673	0.0475673	0.256613	Rel/IKKbeta/pirk/PGRP-LF/PGRP-LB/PGRP-SC2/Tab2	7
426	3d W1118 vs 40d W1118	GO:0006721	terpenoid metabolic process	4/783	22/12175	0.049171	0.049171	0.26253	Pdh/jhamt/CG2065/Mip	4
427	3d W1118 vs 40d W1118	GO:0018198	peptidyl-cysteine modification	4/783	22/12175	0.049171	0.049171	0.26253	l(3)02640/rasp/Patsas/CG17075	4
428	3d W1118 vs 40d W1118	GO:0071711	basement membrane organization	4/783	22/12175	0.049171	0.049171	0.26253	Col4a1/Pxn/prc/LanB1	4
430	3d W1118 vs 40d W1118	GO:0042330	taxis	30/783	341/12175	0.0498149	0.0498149	0.265284	mud/slgA/betaTub60D/retn/ple/nvy/Con/Wnt5/Nmdar1/Wnt4/tutl/Tig/Ptth/beat-Ia/Gycalpha99B/bdl/Ptp52F/Toll-7/Toll-6/beat-Vc/beat-VI/dpr11/CG34353/haf/NT1/Dbx/InR/trol/Fas1/scb	30
431	3d 23382 vs 40d 23382	GO:0046034	ATP metabolic process	41/877	137/12175	1.11e-15	1.11e-15	2.32e-12	Gapdh1/ND-B17/sesB/blw/sun/ATPsynCF6/ATPsynD/ATPsynO/COX5A/ATPsynB/ND-42/ATPsyngamma/RFeSP/ND-B14.5A/ATPsyndelta/ND-ASHI/fh/ND-B17.2/ND-B14.5B/COX5B/ND-B22/COX4/CG14757/DJ-1alpha/levy/ATPsynF/ND-19/Cyt-c1/ATPsynbetaL/UQCR-Q/srl/SdhC/ATPsynE/CG7059/SdhD/ATPsynC/COX7C/CG34172/UQCR-C2/Vha68-1/Cyt-c-p	41
432	3d 23382 vs 40d 23382	GO:0034220	ion transmembrane transport	69/877	343/12175	2.51e-15	2.51e-15	2.61e-12	nAChRbeta1/nAChRalpha2/Atpalpha/sesB/nAChRbeta2/porin/Shal/Lcch3/blw/RyR/Mvl/sun/nrv2/ATPsynCF6/ATPsynD/ATPsynO/ATPsynB/ATPsyngamma/GluClalpha/Ant2/Mpcp2/Eaat1/ATPsyndelta/Rh50/Nckx30C/NtR/CG10804/NAAT1/CG1628/CG8916/CG13794/CG13795/CG13796/CG7781/CG14401/nrv3/CG1698/Zip48C/CG6329/Mpcp1/levy/GlyT/ATPsynF/VhaM9.7-a/CG4476/CG7255/ATPsynbetaL/Sfxn2/ZnT77C/CG9396/ATPsynE/Zip89B/ATPsynC/CG17167/Nhe2/C…	69
433	3d 23382 vs 40d 23382	GO:0045333	cellular respiration	38/877	128/12175	1.68e-14	1.68e-14	9.38e-12	ND-B17/mAcon1/sun/ATPsynO/COX5A/ND-42/RFeSP/Irp-1B/ND-B14.5A/Idh3a/NP15.6/ND-ASHI/fh/ND-B17.2/ND-B14.5B/COX5B/ND-B22/COX4/CG14757/DJ-1alpha/levy/ATPsynF/ND-19/Cyt-c1/ATPsynbetaL/UQCR-Q/srl/SdhC/Idh3b/SdhD/CG5028/CG1544/COX7C/ND-13B/CG34172/UQCR-C2/kdn/Cyt-c-p	38
437	3d 23382 vs 40d 23382	GO:0006119	oxidative phosphorylation	29/877	84/12175	3.03e-13	3.03e-13	9.01e-11	ND-B17/sun/ATPsynO/COX5A/ND-42/RFeSP/ND-B14.5A/ND-ASHI/fh/ND-B17.2/ND-B14.5B/COX5B/ND-B22/COX4/CG14757/DJ-1alpha/levy/ATPsynF/ND-19/Cyt-c1/ATPsynbetaL/UQCR-Q/srl/SdhC/SdhD/COX7C/CG34172/UQCR-C2/Cyt-c-p	29
442	3d 23382 vs 40d 23382	GO:0006812	cation transport	67/877	375/12175	2.34e-12	2.34e-12	4.07e-10	nAChRalpha2/Atpalpha/Syt1/porin/GluRIIA/Shal/blw/RyR/Mvl/sun/nrv2/ATPsynCF6/ATPsynD/ATPsynO/ATPsynB/ATPsyngamma/Tsf1/ATPsyndelta/Rh50/Nckx30C/CG10804/NAAT1/CG9657/CG1628/Nha1/CG13794/CG13795/CG13796/CG7781/Mco1/CG14401/nrv3/CG1698/Zip48C/CG6329/Tsf3/levy/GlyT/ATPsynF/VhaM9.7-a/CG4476/CG7255/ATPsynbetaL/Sfxn2/ZnT77C/ATPsynE/Zip89B/CG7720/ATPsynC/CG17167/Nhe2/Teh3/CG31030/ND-MLRQ/Mid1/pain/Rgk2/NaC…	67
447	3d 23382 vs 40d 23382	GO:0006082	organic acid metabolic process	59/877	370/12175	4.86e-09	4.86e-09	5.96e-07	Gapdh1/Gdh/Hn/AspRS/Men/ry/slgA/Gad1/ND-ACP/AcCoAS/CG11899/Ahcy/pug/aay/D2hgdh/Irp-1B/Idh3a/mino/Men-b/CR14798/CG3603/Shmt/CG1673/CG9577/CG9547/CG6415/CG8665/DJ-1alpha/Had2/Sardh/CG15093/CG6638/CG7560/CG10361/Hpd/CG7910/CG7900/CG8199/CG8526/CG3999/Gnmt/CG8630/Idh3b/CG7059/CG10184/CG5028/Pdhb/hgo/CG3699/FASN2/CG31075/CG33110/Desat1/bond/SREBP/kdn/SERCA/cd/LKRSDH	59
450	3d 23382 vs 40d 23382	GO:0010257	NADH dehydrogenase complex assembly	15/877	36/12175	8.6e-09	8.6e-09	8.52e-07	ND-ACP/ND-ASHI/ND-B18/ND-18/ND-15/ND-B17.2/ND-B14.5B/ND-B22/ND-B14/ND-B15/ND-B14.7/ND-B12/ND-19/ND-39/CG11722	15
451	3d 23382 vs 40d 23382	GO:0032981	mitochondrial respiratory chain complex I assembly	15/877	36/12175	8.6e-09	8.6e-09	8.52e-07	ND-ACP/ND-ASHI/ND-B18/ND-18/ND-15/ND-B17.2/ND-B14.5B/ND-B22/ND-B14/ND-B15/ND-B14.7/ND-B12/ND-19/ND-39/CG11722	15
452	3d 23382 vs 40d 23382	GO:0006754	ATP biosynthetic process	13/877	27/12175	1e-08	1e-08	9.47e-07	sesB/blw/sun/ATPsynCF6/ATPsynD/ATPsynO/ATPsynB/ATPsyngamma/ATPsyndelta/ATPsynF/ATPsynbetaL/ATPsynE/ATPsynC	13
455	3d 23382 vs 40d 23382	GO:1901136	carbohydrate derivative catabolic process	20/877	70/12175	5.84e-08	5.84e-08	4.86e-06	Gpdh1/Ahcy/Idgf3/Idgf2/Idgf1/PGRP-SA/CG17224/Dera/CG7997/CG15117/Cht7/beta-Man/PGRP-LB/Adgf-D/Cht5/PGRP-SC2/PGRP-SB1/Gba1b/Idgf5/Cht10	20
459	3d 23382 vs 40d 23382	GO:0009205	purine ribonucleoside triphosphate metabolic process	13/877	31/12175	7.84e-08	7.84e-08	5.44e-06	sesB/blw/sun/ATPsynCF6/ATPsynD/ATPsynO/ATPsynB/ATPsyngamma/ATPsyndelta/ATPsynF/ATPsynbetaL/ATPsynE/ATPsynC	13
463	3d 23382 vs 40d 23382	GO:0006760	folic acid-containing compound metabolic process	8/877	12/12175	2.68e-07	2.68e-07	1.69e-05	Pu/Nmdmc/pug/Shmt/CG8665/CG7560/l(3)72Dp/l(3)72Dr	8
466	3d 23382 vs 40d 23382	GO:0005975	carbohydrate metabolic process	44/877	272/12175	3.01e-07	3.01e-07	1.74e-05	Amy-d/Amy-p/Gapdh1/Gpdh1/Pdk/Idgf3/Idgf2/Idgf1/LManII/CG9008/LManI/Mal-B1/Mal-B2/CG16965/ChLD3/fbp/Dera/CG7997/CG15117/CG9485/CG13937/Cht7/CG10467/Ilp2/CG6910/CG17029/CG9701/Gnmt/Cht5/CG7059/Ipk1/CG31776/Pgant4/Cda5/Idgf5/Cht10/Ect3/verm/tobi/kdn/Myc/Galk/Gyg/GlyS	44
469	3d 23382 vs 40d 23382	GO:0016054	organic acid catabolic process	24/877	108/12175	5.28e-07	5.28e-07	2.82e-05	Gdh/Hn/slgA/Gad1/Ahcy/Shmt/CG9577/CG9547/CG6415/CG8665/Sardh/CG15093/CG6638/CG10361/Hpd/CG7910/CG7900/CG8199/CG3999/CG10184/hgo/CG3699/SERCA/LKRSDH	24
471	3d 23382 vs 40d 23382	GO:0048878	chemical homeostasis	45/877	289/12175	6.69e-07	6.69e-07	3.4e-05	boss/Sap-r/FMRFa/Atpalpha/sesB/up/Cbp53E/Nmdar1/RyR/Mvl/nrv2/Drip/Irp-1B/Nckx30C/trbl/Men-b/fh/dob/Mco1/nrv3/CG14757/CG11825/GstE14/Lst/Cib2/Ilp2/bmm/mag/ZnT77C/CG6908/Gnmt/PK1-R/unc80/CG17167/Nhe2/CG31030/Mid1/CG32335/Desat1/Jabba/SREBP/fwe/Myc/SERCA/Vha68-1	45
475	3d 23382 vs 40d 23382	GO:0006026	aminoglycan catabolic process	11/877	27/12175	1.14e-06	1.14e-06	5.26e-05	Idgf3/Idgf2/Idgf1/PGRP-SA/Cht7/PGRP-LB/Cht5/PGRP-SC2/PGRP-SB1/Idgf5/Cht10	11
476	3d 23382 vs 40d 23382	GO:0044282	small molecule catabolic process	30/877	161/12175	1.2e-06	1.2e-06	5.45e-05	Gdh/Hn/slgA/Gad1/Ahcy/Shmt/CG9577/CG17224/CG9547/CG6415/CG8665/Sardh/CG15093/SCOT/CG10467/CG6638/CG10361/CG6910/CG17029/Hpd/CG7910/CG7900/CG8199/CG3999/Adgf-D/CG10184/hgo/CG3699/SERCA/LKRSDH	30
481	3d 23382 vs 40d 23382	GO:0046390	ribose phosphate biosynthetic process	23/877	108/12175	1.99e-06	1.99e-06	8.14e-05	Pfas/Gart/sesB/blw/AcCoAS/Gycalpha99B/sun/ATPsynCF6/ATPsynD/ATPsynO/ATPsynB/ATPsyngamma/Paics/ATPsyndelta/CG9547/ATPsynF/ATPsynbetaL/ATPsynE/AdSL/CG11089/Pdhb/ATPsynC/ACXC	23
485	3d 23382 vs 40d 23382	GO:0007218	neuropeptide signaling pathway	16/877	61/12175	4.27e-06	4.27e-06	0.000161593	FMRFa/Ms/Dh44/NPF/Hug/CG13995/AstC/Mip/AstC-R2/NPFR/PK1-R/SIFaR/Nplp4/Nplp3/SIFa/MsR2	16
487	3d 23382 vs 40d 23382	GO:1904062	regulation of cation transmembrane transport	12/877	39/12175	1.15e-05	1.15e-05	0.000419382	porin/Mvl/nrv2/CG7781/CG14401/CG6329/levy/ATPsynbetaL/ND-MLRQ/Rgk2/SERCA/Hk	12
488	3d 23382 vs 40d 23382	GO:0006936	muscle contraction	10/877	28/12175	1.42e-05	1.42e-05	0.000500852	FMRFa/Mlc1/Tm1/Tm2/up/RyR/Ms/Eaat1/Unc-89/Mhc	10
493	3d 23382 vs 40d 23382	GO:1901135	carbohydrate derivative metabolic process	60/877	480/12175	1.73e-05	1.73e-05	0.00057267	Pfas/Gart/Gapdh1/Gpdh1/sesB/Pabp2/blw/AcCoAS/Gycalpha99B/sun/Ahcy/ATPsynCF6/ATPsynD/ATPsynO/ATPsynB/ATPsyngamma/Idgf3/Idgf2/Idgf1/Paics/Gfat1/mino/ATPsyndelta/Chs2/PGRP-SA/CG7990/CG17224/CG9547/fbp/Dera/CG7997/CG8303/CG15117/Xxylt/ATPsynF/CG16758/Cht7/ATPsynbetaL/beta-Man/CG1129/PGRP-LB/Gnmt/Adgf-D/Cht5/ATPsynE/AdSL/CG7059/CG11089/Pdhb/ATPsynC/CG1774/ACXC/Prat2/PGRP-SC2/PGRP-SB1/Gba1b/Pgant4/Idgf…	60
494	3d 23382 vs 40d 23382	GO:0006820	anion transport	29/877	176/12175	2.19e-05	2.19e-05	0.000711079	sesB/porin/Lcch3/Mct1/GluClalpha/Ant2/Mpcp2/Eaat1/NAAT1/CG1628/CG8916/CG9903/MFS3/CG3036/VGAT/CG8468/CG5002/CG15096/Mpcp1/Oatp58Dc/GlyT/CG10483/CG10960/CG7255/Sfxn2/CG9396/CG9717/Porin2/CG42237	29
505	3d 23382 vs 40d 23382	GO:0035150	regulation of tube size	13/877	52/12175	5.84e-05	5.84e-05	0.00162061	ft/Gli/Atpalpha/raw/Rho1/nrv2/Gasp/bark/sano/Mmp1/tnc/verm/ds	13
506	3d 23382 vs 40d 23382	GO:0042391	regulation of membrane potential	17/877	82/12175	6.09e-05	6.09e-05	0.00165742	nAChRbeta1/nAChRalpha2/sesB/nAChRbeta2/Lcch3/Nmdar1/ATPsynD/GluClalpha/Eaat1/NtR/fh/CG8916/Ir75a/inaF-C/NaCP60E/SERCA/Irk1	17
507	3d 23382 vs 40d 23382	GO:0006030	chitin metabolic process	8/877	21/12175	6.13e-05	6.13e-05	0.00165742	Idgf3/Idgf2/Idgf1/Chs2/Cht7/Cht5/Idgf5/Cht10	8
513	3d 23382 vs 40d 23382	GO:0003333	amino acid transmembrane transport	12/877	47/12175	8.97e-05	8.97e-05	0.00225079	Eaat1/NAAT1/CG1628/CG13743/CG1698/CG8785/GlyT/CG4476/path/CG7255/Sfxn2/kcc	12
519	3d 23382 vs 40d 23382	GO:0040003	chitin-based cuticle development	29/877	194/12175	0.000134091	0.000134091	0.00311459	l(2)gl/Pu/Ccp84Ag/Acp1/Idgf3/Idgf1/Alas/Gasp/Vajk3/Vajk1/Chs2/Vajk2/Cpr47Ee/Cpr49Ae/Cpr49Ag/Cpr50Cb/Cpr62Ba/Cpr62Bb/Cpr62Bc/Cht7/Cpr64Ad/Cht5/Cpr97Eb/Cpr100A/Vajk4/Idgf5/puc/drd/verm	29
525	3d 23382 vs 40d 23382	GO:0016042	lipid catabolic process	22/877	132/12175	0.000175829	0.000175829	0.00385363	Yp3/Yp2/Lip3/fh/dob/CG6847/CG9577/CG18641/CG9547/CG6675/CG7997/CG6472/Jheh3/CG9394/bmm/CG7910/CG7900/CG3699/Gba1b/CG14034/SERCA/CG4267	22
526	3d 23382 vs 40d 23382	GO:0006730	one-carbon metabolic process	8/877	24/12175	0.000182398	0.000182398	0.00395596	Nmdmc/pug/Shmt/CG8665/CG7560/Sfxn2/Gnmt/CAH9	8
531	3d 23382 vs 40d 23382	GO:0044283	small molecule biosynthetic process	30/877	213/12175	0.000301818	0.000301818	0.00622195	Hn/pr/Pu/Gad1/ND-ACP/AcCoAS/CG11899/pug/aay/CG3603/Shmt/fh/CG1673/fbp/Cyp6t3/DJ-1alpha/CG7560/ND-39/Gnmt/CG8630/Adgf-D/CG10184/FASN2/Ipk1/CG33110/Desat1/nvd/bond/SREBP/LKRSDH	30
533	3d 23382 vs 40d 23382	GO:0032411	positive regulation of transporter activity	8/877	26/12175	0.000340461	0.000340461	0.00681611	nrv2/CG7781/CG14401/CG6329/levy/ND-MLRQ/SERCA/Hk	8
536	3d 23382 vs 40d 23382	GO:1900424	regulation of defense response to bacterium	14/877	70/12175	0.000395145	0.000395145	0.0077151	Dro/Rel/IKKbeta/PGRP-SA/CG8046/Sting/pirk/PGRP-SD/PGRP-LF/PGRP-LB/Npc2h/PGRP-SC2/Tab2/puc	14
537	3d 23382 vs 40d 23382	GO:0030239	myofibril assembly	11/877	47/12175	0.000400187	0.000400187	0.0077151	Actn/Mlc2/Prm/Tm2/up/dia/Mlp84B/Zasp66/Unc-89/Mhc/Zasp52	11
538	3d 23382 vs 40d 23382	GO:0055002	striated muscle cell development	11/877	47/12175	0.000400187	0.000400187	0.0077151	Actn/Mlc2/Prm/Tm2/up/dia/Mlp84B/Zasp66/Unc-89/Mhc/Zasp52	11
539	3d 23382 vs 40d 23382	GO:0031032	actomyosin structure organization	17/877	96/12175	0.000451887	0.000451887	0.00863189	chic/Actn/Mlc2/Prm/Tm1/Tm2/up/dia/Rho1/Mlp84B/Zasp66/CG5023/Unc-89/bond/Det/Mhc/Zasp52	17
540	3d 23382 vs 40d 23382	GO:0035151	regulation of tube size, open tracheal system	11/877	48/12175	0.000485895	0.000485895	0.00919714	ft/Gli/Atpalpha/Rho1/nrv2/Gasp/bark/sano/Mmp1/verm/ds	11
541	3d 23382 vs 40d 23382	GO:0009617	response to bacterium	35/877	270/12175	0.000495795	0.000495795	0.00929034	CecB/Yp3/Ets21C/Myo61F/Dro/insc/Rel/Sr-CI/Lectin-galC1/IKKbeta/CG6421/cathD/spirit/PGRP-SA/Cyp6a13/PPO2/CG8046/Sting/Listericin/pirk/PGRP-SD/PGRP-LF/PGRP-LB/AttD/Sid/Npc2h/Tep2/AttB/PGRP-SC2/Sp212/Tab2/puc/NimC1/Drs/IMPPP	35
542	3d 23382 vs 40d 23382	GO:0008015	blood circulation	9/877	34/12175	0.000508667	0.000508667	0.00929034	FMRFa/up/RyR/Ms/Acer/fh/AstC/pain/SERCA	9
543	3d 23382 vs 40d 23382	GO:0043270	positive regulation of ion transport	9/877	34/12175	0.000508667	0.000508667	0.00929034	Mvl/nrv2/CG7781/CG14401/CG6329/levy/ND-MLRQ/SERCA/Hk	9
544	3d 23382 vs 40d 23382	GO:0060047	heart contraction	9/877	34/12175	0.000508667	0.000508667	0.00929034	FMRFa/up/RyR/Ms/Acer/fh/AstC/pain/SERCA	9
547	3d 23382 vs 40d 23382	GO:0098742	cell-cell adhesion via plasma-membrane adhesion molecules	14/877	73/12175	0.000617953	0.000617953	0.0109969	Ama/ft/fw/Itgbn/tutl/Lectin-galC1/klg/bdl/CG9095/beat-Va/beat-IIa/ds/Fas1/scb	14
551	3d 23382 vs 40d 23382	GO:0006959	humoral immune response	20/877	127/12175	0.000724357	0.000724357	0.0123706	CecB/Glt/Dro/Rel/Lectin-galC1/IKKbeta/Spn42Dd/PGRP-SA/Pvf2/Pvr/PPO2/CG8046/Sting/PGRP-LF/PGRP-LB/AttB/PGRP-SC2/Tab2/Drs/IMPPP	20
552	3d 23382 vs 40d 23382	GO:0006952	defense response	49/877	426/12175	0.000724852	0.000724852	0.0123706	CecB/FMRFa/Glt/Ets21C/Myo61F/Dro/Itgbn/dia/insc/Rel/Sr-CI/Lectin-galC1/IKKbeta/CG6421/CG9008/Spn42Dd/Spn27A/cathD/spirit/PGRP-SA/Hayan/Pvf2/Pvr/Cyp6a13/PPO2/CG8046/Sting/Listericin/GNBP-like3/CG10433/pirk/PGRP-SD/PGRP-LF/PGRP-LB/AttD/Npc2h/Tep4/Tep2/Tep1/AttB/PGRP-SC2/PGRP-SB1/vir-1/Tab2/puc/NimC1/MsR2/Drs/IMPPP	49
554	3d 23382 vs 40d 23382	GO:0032409	regulation of transporter activity	9/877	36/12175	0.000801514	0.000801514	0.0132811	nrv2/CG7781/CG14401/CG6329/levy/ND-MLRQ/Rgk2/SERCA/Hk	9
556	3d 23382 vs 40d 23382	GO:0008340	determination of adult lifespan	24/877	166/12175	0.000803712	0.000803712	0.0132811	Men/Atpalpha/ry/sesB/Sod2/sun/ATPsynD/Eaat1/fh/BthD/CG10383/Tsp42Ef/mthl4/levy/mthl10/mthl2/Ilp2/ATPsynbetaL/SdhC/Gnmt/SIFaR/CG18809/Gba1b/puc	24
557	3d 23382 vs 40d 23382	GO:0009607	response to biotic stimulus	52/877	462/12175	0.000833886	0.000833886	0.0134592	CecB/Glt/Yp3/Ets21C/Myo61F/Dro/Itgbn/dia/insc/Rel/Sr-CI/Lectin-galC1/Tsf1/IKKbeta/CG6421/CG9008/Spn42Dd/Spn27A/cathD/spirit/PGRP-SA/Hayan/Pvf2/Pvr/Cyp6a13/PPO2/CG8046/Sting/Listericin/GNBP-like3/pirk/PGRP-SD/PGRP-LF/PGRP-LB/Spn88Eb/AttD/Npl4/Sid/Npc2h/Tep4/Tep2/Tep1/AttB/PGRP-SC2/PGRP-SB1/vir-1/Sp212/Tab2/puc/NimC1/Drs/IMPPP	52
560	3d 23382 vs 40d 23382	GO:0006836	neurotransmitter transport	20/877	129/12175	0.000886367	0.000886367	0.0141962	comt/Syt1/GluRIIA/GABA-B-R2/CG10804/NAAT1/CG13794/CG13795/CG13796/CG1698/Syngr/VGAT/GlyT/CG4476/veli/Frq2/CG31904/CG43066/stac/gammaSnap2	20
566	3d 23382 vs 40d 23382	GO:0042060	wound healing	15/877	85/12175	0.000995752	0.000995752	0.0151539	chic/Glt/dia/Rho1/Idgf3/Idgf1/Pvr/PPO2/Mmp1/Cht7/Cht5/CG11089/Idgf5/puc/scb	15
567	3d 23382 vs 40d 23382	GO:0061057	peptidoglycan recognition protein signaling pathway	11/877	52/12175	0.000997108	0.000997108	0.0151539	Rel/IKKbeta/CG8046/Sting/pirk/PGRP-SD/PGRP-LF/PGRP-LB/PGRP-SC2/Tab2/puc	11
573	3d 23382 vs 40d 23382	GO:0007626	locomotory behavior	26/877	191/12175	0.00123739	0.00123739	0.0180131	FMRFa/Gpdh1/na/Atpalpha/slgA/Syt1/Gad1/tutl/Ms/Dh44/Rho1/Eaat1/NPF/fh/twz/Ilp2/unc79/unc80/Ilp3/Gba1b/Trim9/Mid1/pain/SERCA/MsR2/Irk1	26
575	3d 23382 vs 40d 23382	GO:0010817	regulation of hormone levels	16/877	96/12175	0.00129459	0.00129459	0.0185895	ru/GABA-B-R2/jhamt/fh/CG9512/AstC/Cyp6t3/Lst/Jheh3/Obp56h/Mip/PK1-R/Desat1/nvd/bond/Spn42Da	16
581	3d 23382 vs 40d 23382	GO:0042219	cellular modified amino acid catabolic process	5/877	13/12175	0.00151393	0.00151393	0.0208753	Ahcy/CG1492/CG4829/CG8665/Sardh	5
583	3d 23382 vs 40d 23382	GO:0007568	aging	24/877	175/12175	0.00169062	0.00169062	0.0230069	Men/Atpalpha/ry/sesB/Sod2/sun/ATPsynD/Eaat1/fh/BthD/CG10383/Tsp42Ef/mthl4/levy/mthl10/mthl2/Ilp2/ATPsynbetaL/SdhC/Gnmt/SIFaR/CG18809/Gba1b/puc	24
584	3d 23382 vs 40d 23382	GO:0044419	biological process involved in interspecies interaction between organisms	53/877	489/12175	0.00174909	0.00174909	0.023648	CecB/Glt/Yp3/Ets21C/Myo61F/Dro/Itgbn/dia/Mvl/insc/Rel/Sr-CI/Lectin-galC1/Tsf1/IKKbeta/CG6421/CG9008/Spn42Dd/Spn27A/cathD/spirit/PGRP-SA/Hayan/Pvf2/Pvr/Cyp6a13/PPO2/CG8046/Sting/Listericin/GNBP-like3/pirk/PGRP-SD/PGRP-LF/PGRP-LB/Spn88Eb/AttD/Npl4/Sid/Npc2h/Tep4/Tep2/Tep1/AttB/PGRP-SC2/PGRP-SB1/vir-1/Sp212/Tab2/puc/NimC1/Drs/IMPPP	53
586	3d 23382 vs 40d 23382	GO:0046148	pigment biosynthetic process	12/877	64/12175	0.00181821	0.00181821	0.0242673	Pfas/Gart/Hn/ninaD/pr/Pu/l(3)02640/Alas/Shmt/Prat2/se/cd	12
590	3d 23382 vs 40d 23382	GO:0010951	negative regulation of endopeptidase activity	5/877	14/12175	0.00221645	0.00221645	0.028843	Timp/Spn42Dd/Spn27A/CG42486/Spn42Da	5
597	3d 23382 vs 40d 23382	GO:1990542	mitochondrial transmembrane transport	13/877	75/12175	0.0024978	0.0024978	0.0311417	sesB/porin/sun/Roe1/Tom40/ATPsynO/Ant2/CG1628/ATPsynF/mge/ATPsynbetaL/Sfxn2/CG9396	13
603	3d 23382 vs 40d 23382	GO:0000915	actomyosin contractile ring assembly	5/877	15/12175	0.00312944	0.00312944	0.0368126	chic/dia/Rho1/bond/Det	5
605	3d 23382 vs 40d 23382	GO:0002813	regulation of biosynthetic process of antibacterial peptides active against Gram-negative bacteria	5/877	15/12175	0.00312944	0.00312944	0.0368126	Dro/Rel/PGRP-LB/PGRP-SC2/Tab2	5
609	3d 23382 vs 40d 23382	GO:0008016	regulation of heart contraction	7/877	29/12175	0.00376972	0.00376972	0.0433644	FMRFa/up/Ms/Acer/fh/AstC/pain	7
611	3d 23382 vs 40d 23382	GO:1903522	regulation of blood circulation	7/877	29/12175	0.00376972	0.00376972	0.0433644	FMRFa/up/Ms/Acer/fh/AstC/pain	7
613	3d 23382 vs 40d 23382	GO:0006714	sesquiterpenoid metabolic process	4/877	10/12175	0.00394994	0.00394994	0.0446967	jhamt/AstC/Jheh3/Mip	4
614	3d 23382 vs 40d 23382	GO:0006716	juvenile hormone metabolic process	4/877	10/12175	0.00394994	0.00394994	0.0446967	jhamt/AstC/Jheh3/Mip	4
619	3d 23382 vs 40d 23382	GO:0007485	imaginal disc-derived male genitalia development	6/877	23/12175	0.00478901	0.00478901	0.0524801	Dr/Myo61F/Pvr/tnc/Myo31DF/puc	6
620	3d 23382 vs 40d 23382	GO:0042246	tissue regeneration	6/877	23/12175	0.00478901	0.00478901	0.0524801	Idgf1/CG9572/Mmp1/Spn88Eb/rdo/Myc	6
621	3d 23382 vs 40d 23382	GO:0042048	olfactory behavior	14/877	90/12175	0.00484649	0.00484649	0.052832	Gad1/Nmdar1/lush/Tsf1/NPF/GABA-B-R2/Obp56a/Obp56d/Obp56h/NPFR/CG8907/Obp99a/pain/NaCP60E	14
626	3d 23382 vs 40d 23382	GO:0009743	response to carbohydrate	8/877	39/12175	0.00582442	0.00582442	0.0618727	boss/Lst/Ilp2/FASN2/Ilp3/CG32335/Desat1/GlyS	8
631	3d 23382 vs 40d 23382	GO:0002764	immune response-regulating signaling pathway	11/877	66/12175	0.00706796	0.00706796	0.0732151	Rel/IKKbeta/CG8046/Sting/pirk/PGRP-SD/PGRP-LF/PGRP-LB/PGRP-SC2/Tab2/puc	11
632	3d 23382 vs 40d 23382	GO:0003014	renal system process	6/877	25/12175	0.00742685	0.00742685	0.0753199	Mdr65/CG10939/Drip/Nha1/Oatp58Dc/Nhe2	6
634	3d 23382 vs 40d 23382	GO:0048803	imaginal disc-derived male genitalia morphogenesis	5/877	18/12175	0.00745202	0.00745202	0.0753199	Myo61F/Pvr/tnc/Myo31DF/puc	5
635	3d 23382 vs 40d 23382	GO:0071322	cellular response to carbohydrate stimulus	5/877	18/12175	0.00745202	0.00745202	0.0753199	Lst/Ilp2/FASN2/CG32335/GlyS	5
647	3d 23382 vs 40d 23382	GO:0090598	male anatomical structure morphogenesis	5/877	19/12175	0.00952442	0.00952442	0.0905518	Myo61F/Pvr/tnc/Myo31DF/puc	5
652	3d 23382 vs 40d 23382	GO:0007268	chemical synaptic transmission	34/877	314/12175	0.011036	0.011036	0.103041	nAChRbeta1/nAChRalpha2/boss/ChAT/comt/FMRFa/Atpalpha/sesB/nAChRbeta2/Syt1/Cbp53E/GluRIIA/Shal/Sod2/Lcch3/Nmdar1/Sap47/GluClalpha/Eaat1/GABA-B-R2/NtR/CG8916/CG7781/CG14401/CG6329/Syngr/VGAT/Ir75a/veli/Frq2/SERCA/nwk/stac/gammaSnap2	34
653	3d 23382 vs 40d 23382	GO:0098916	anterograde trans-synaptic signaling	34/877	314/12175	0.011036	0.011036	0.103041	nAChRbeta1/nAChRalpha2/boss/ChAT/comt/FMRFa/Atpalpha/sesB/nAChRbeta2/Syt1/Cbp53E/GluRIIA/Shal/Sod2/Lcch3/Nmdar1/Sap47/GluClalpha/Eaat1/GABA-B-R2/NtR/CG8916/CG7781/CG14401/CG6329/Syngr/VGAT/Ir75a/veli/Frq2/SERCA/nwk/stac/gammaSnap2	34
655	3d 23382 vs 40d 23382	GO:0006937	regulation of muscle contraction	4/877	13/12175	0.0113008	0.0113008	0.1032	FMRFa/up/Ms/Eaat1	4
656	3d 23382 vs 40d 23382	GO:0007368	determination of left/right symmetry	4/877	13/12175	0.0113008	0.0113008	0.1032	Myo61F/Rho1/Myo31DF/puc	4
658	3d 23382 vs 40d 23382	GO:0044273	sulfur compound catabolic process	4/877	13/12175	0.0113008	0.0113008	0.1032	Ahcy/CG1492/CG4829/Gnmt	4
659	3d 23382 vs 40d 23382	GO:0006979	response to oxidative stress	18/877	140/12175	0.0116589	0.0116589	0.106005	sesB/Sod2/Pxn/sun/ATPsynD/fh/Karl/ND-B17.2/CG12896/ND-B14/DJ-1alpha/srl/SdhC/Irc/Sid/puc/cd/Pde8	18
665	3d 23382 vs 40d 23382	GO:0098739	import across plasma membrane	7/877	36/12175	0.0130007	0.0130007	0.115186	Atpalpha/nrv2/nrv3/GlyT/CG7255/Nhe2/Mid1	7
668	3d 23382 vs 40d 23382	GO:0006839	mitochondrial transport	15/877	111/12175	0.0132249	0.0132249	0.115696	sesB/porin/sun/Roe1/Tom40/ATPsynO/Ant2/CG1628/CG7639/ATPsynF/mge/ATPsynbetaL/Sfxn2/CG9396/UQCR-C1	15
669	3d 23382 vs 40d 23382	GO:0030534	adult behavior	20/877	163/12175	0.0133122	0.0133122	0.11589	FMRFa/Gpdh1/na/Atpalpha/Nmdar1/tutl/Ms/AcCoAS/klg/aay/Eaat1/Agpat2/Spn27A/Shmt/fh/twz/Gba1b/SERCA/MsR2/scb	20
673	3d 23382 vs 40d 23382	GO:0030537	larval behavior	10/877	63/12175	0.013956	0.013956	0.11958	FMRFa/Syt1/Gad1/tutl/NPF/Hug/Ilp2/NPFR/pain/MsR2	10
674	3d 23382 vs 40d 23382	GO:0002920	regulation of humoral immune response	12/877	82/12175	0.0140194	0.0140194	0.119631	Dro/Rel/IKKbeta/Spn42Dd/PGRP-SA/Pvf2/Pvr/CG8046/Sting/PGRP-LB/PGRP-SC2/Tab2	12
677	3d 23382 vs 40d 23382	GO:0018990	ecdysis, chitin-based cuticle	5/877	21/12175	0.0147886	0.0147886	0.123165	Idgf3/Idgf1/Hug/Cht7/Cht5	5
679	3d 23382 vs 40d 23382	GO:0050919	negative chemotaxis	5/877	21/12175	0.0147886	0.0147886	0.123165	Glt/Lsp2/Wnt5/Wnt4/wun2	5
690	3d 23382 vs 40d 23382	GO:0031099	regeneration	7/877	38/12175	0.017353	0.017353	0.137904	chic/Idgf1/CG9572/Mmp1/Spn88Eb/rdo/Myc	7
691	3d 23382 vs 40d 23382	GO:0120192	tight junction assembly	7/877	38/12175	0.017353	0.017353	0.137904	Gli/l(2)gl/Atpalpha/nrv2/bark/mesh/CG44325	7
692	3d 23382 vs 40d 23382	GO:0120193	tight junction organization	7/877	38/12175	0.017353	0.017353	0.137904	Gli/l(2)gl/Atpalpha/nrv2/bark/mesh/CG44325	7
693	3d 23382 vs 40d 23382	GO:0007005	mitochondrion organization	27/877	245/12175	0.017754	0.017754	0.139986	up/porin/Sod2/ND-ACP/Roe1/Tom40/ND-ASHI/ND-B18/ND-18/COX6B/ND-15/ND-B17.2/ND-B14.5B/ND-B22/CG14757/ND-B14/ND-B15/CG7639/ND-B14.7/ND-B12/ND-19/mge/ND-39/CG11722/UQCR-C1/CG34172/SREBP	27
698	3d 23382 vs 40d 23382	GO:0071711	basement membrane organization	5/877	22/12175	0.0180307	0.0180307	0.139986	Pxn/Timp/Ndg/prc/Mmp1	5
701	3d 23382 vs 40d 23382	GO:0016485	protein processing	13/877	95/12175	0.0183623	0.0183623	0.141079	ru/tld/Nepl21/frma/CG13404/CG4678/Nepl4/Nepl12/UQCR-C1/Nepl13/Nepl14/Nep7/Spn42Da	13
710	3d 23382 vs 40d 23382	GO:0022610	biological adhesion	25/877	225/12175	0.0200244	0.0200244	0.148903	Ama/CG17716/ft/fw/Gli/Itgbn/tutl/CG10939/nrv2/Lectin-galC1/klg/Timp/Ndg/bdl/prc/CG9095/Mmp1/beat-Va/beat-IIa/mesh/Zasp52/ds/tyn/Fas1/scb	25
711	3d 23382 vs 40d 23382	GO:0008039	synaptic target recognition	8/877	48/12175	0.0202045	0.0202045	0.149708	Glt/Gli/Lsp2/Wnt4/tutl/CG32373/Pvf3/Mtp	8
712	3d 23382 vs 40d 23382	GO:1901137	carbohydrate derivative biosynthetic process	31/877	294/12175	0.0207521	0.0207521	0.15322	Pfas/Gart/sesB/Pabp2/blw/AcCoAS/Gycalpha99B/sun/ATPsynCF6/ATPsynD/ATPsynO/ATPsynB/ATPsyngamma/Paics/Gfat1/ATPsyndelta/Chs2/CG7990/CG9547/Xxylt/ATPsynF/ATPsynbetaL/CG1129/Adgf-D/ATPsynE/AdSL/CG11089/Pdhb/ATPsynC/ACXC/Pgant4	31
715	3d 23382 vs 40d 23382	GO:0015833	peptide transport	5/877	23/12175	0.0217089	0.0217089	0.156945	GABA-B-R2/Lst/Obp56h/PK1-R/yin	5
718	3d 23382 vs 40d 23382	GO:0061060	negative regulation of peptidoglycan recognition protein signaling pathway	5/877	23/12175	0.0217089	0.0217089	0.156945	pirk/PGRP-LF/PGRP-LB/PGRP-SC2/puc	5
719	3d 23382 vs 40d 23382	GO:0043467	regulation of generation of precursor metabolites and energy	7/877	40/12175	0.0226417	0.0226417	0.162794	fh/levy/Ilp2/srl/ND-MLRQ/CG34172/GlyS	7
720	3d 23382 vs 40d 23382	GO:0009612	response to mechanical stimulus	8/877	49/12175	0.0226743	0.0226743	0.162794	Atpalpha/Gad1/tutl/GABA-B-R2/nrv3/Root/pain/kcc	8
721	3d 23382 vs 40d 23382	GO:0045475	locomotor rhythm	10/877	68/12175	0.0230149	0.0230149	0.164672	na/Dh44/Rho1/NPF/Ilp2/unc79/unc80/Ilp3/Mid1/Irk1	10
723	3d 23382 vs 40d 23382	GO:0007435	salivary gland morphogenesis	12/877	88/12175	0.0234918	0.0234918	0.166369	chic/l(2)gl/raw/srp/betaTub85D/Wnt5/Wnt4/Rho1/BthD/Pvf2/Pvr/Idh3b	12
724	3d 23382 vs 40d 23382	GO:0022612	gland morphogenesis	12/877	88/12175	0.0234918	0.0234918	0.166369	chic/l(2)gl/raw/srp/betaTub85D/Wnt5/Wnt4/Rho1/BthD/Pvf2/Pvr/Idh3b	12
725	3d 23382 vs 40d 23382	GO:0051260	protein homooligomerization	4/877	16/12175	0.0242081	0.0242081	0.16971	Shal/Shmt/twz/Gnmt	4
726	3d 23382 vs 40d 23382	GO:1903578	regulation of ATP metabolic process	4/877	16/12175	0.0242081	0.0242081	0.16971	sesB/fh/srl/CG34172	4
737	3d 23382 vs 40d 23382	GO:0060180	female mating behavior	7/877	42/12175	0.0289491	0.0289491	0.193512	retn/frma/CG10433/Ilp2/Ilp3/SIFa/pain	7
738	3d 23382 vs 40d 23382	GO:0098657	import into cell	7/877	42/12175	0.0289491	0.0289491	0.193512	Atpalpha/nrv2/nrv3/GlyT/CG7255/Nhe2/Mid1	7
739	3d 23382 vs 40d 23382	GO:0008544	epidermis development	9/877	61/12175	0.0296128	0.0296128	0.193512	ft/fw/Gli/l(2)gl/Rho1/tio/puc/mwh/ds	9
741	3d 23382 vs 40d 23382	GO:0140694	non-membrane-bounded organelle assembly	24/877	222/12175	0.029814	0.029814	0.193512	Actn/Mlc2/nod/Prm/rod/Tm2/up/Klp67A/Cks30A/dia/Mlp84B/Zasp66/mRpL20/Spc105R/CG17816/RpS5b/CG33158/Unc-89/bond/ana1/Skeletor/Det/Mhc/Zasp52	24
743	3d 23382 vs 40d 23382	GO:0030011	maintenance of cell polarity	4/877	17/12175	0.0298982	0.0298982	0.193512	AnxB9/Rho1/veli/trol	4
747	3d 23382 vs 40d 23382	GO:0002230	positive regulation of defense response to virus by host	3/877	10/12175	0.0304845	0.0304845	0.193512	Rel/IKKbeta/Tab2	3
748	3d 23382 vs 40d 23382	GO:0005978	glycogen biosynthetic process	3/877	10/12175	0.0304845	0.0304845	0.193512	CG9485/Gyg/GlyS	3
751	3d 23382 vs 40d 23382	GO:0009074	aromatic amino acid family catabolic process	3/877	10/12175	0.0304845	0.0304845	0.193512	Hn/Hpd/hgo	3
752	3d 23382 vs 40d 23382	GO:0009250	glucan biosynthetic process	3/877	10/12175	0.0304845	0.0304845	0.193512	CG9485/Gyg/GlyS	3
754	3d 23382 vs 40d 23382	GO:0046885	regulation of hormone biosynthetic process	3/877	10/12175	0.0304845	0.0304845	0.193512	fh/AstC/Mip	3
755	3d 23382 vs 40d 23382	GO:0050691	regulation of defense response to virus by host	3/877	10/12175	0.0304845	0.0304845	0.193512	Rel/IKKbeta/Tab2	3
760	3d 23382 vs 40d 23382	GO:0006066	alcohol metabolic process	12/877	92/12175	0.0320009	0.0320009	0.201907	Gpdh1/pr/Pu/Idh3a/Cyp6t3/DJ-1alpha/CG6910/CG17029/CG4842/Idh3b/CG5028/Ipk1	12
762	3d 23382 vs 40d 23382	GO:0010675	regulation of cellular carbohydrate metabolic process	5/877	26/12175	0.0355331	0.0355331	0.21998	Pdk/Ilp2/Gnmt/Myc/GlyS	5
763	3d 23382 vs 40d 23382	GO:0035162	embryonic hemopoiesis	5/877	26/12175	0.0355331	0.0355331	0.21998	srp/Rho1/Pvf2/Pvr/Pvf3	5
770	3d 23382 vs 40d 23382	GO:0030072	peptide hormone secretion	4/877	18/12175	0.0363113	0.0363113	0.219994	GABA-B-R2/Lst/Obp56h/PK1-R	4
771	3d 23382 vs 40d 23382	GO:0043455	regulation of secondary metabolic process	4/877	18/12175	0.0363113	0.0363113	0.219994	Spn27A/Hayan/AstC/Mip	4
776	3d 23382 vs 40d 23382	GO:0008347	glial cell migration	6/877	35/12175	0.0369801	0.0369801	0.221254	Ama/Rho1/Pvf2/Pvr/pyr/Pvf3	6
779	3d 23382 vs 40d 23382	GO:0009636	response to toxic substance	9/877	64/12175	0.0388971	0.0388971	0.232057	nAChRbeta2/Mdr65/Sod2/Cyp6t3/Oatp58Dc/ZnT77C/Zip89B/Irc/CG43222	9
782	3d 23382 vs 40d 23382	GO:0006734	NADH metabolic process	3/877	11/12175	0.0397201	0.0397201	0.234282	Gdh/Gpdh1/Men	3
784	3d 23382 vs 40d 23382	GO:0008037	cell recognition	14/877	117/12175	0.0414751	0.0414751	0.243942	Glt/Gli/Lsp2/Wnt4/tutl/Rho1/bdl/Mmp1/Trim9/CG32373/Pvf3/Mtp/trol/Fas1	14
787	3d 23382 vs 40d 23382	GO:0048149	behavioral response to ethanol	8/877	55/12175	0.0420439	0.0420439	0.245149	Nmdar1/AcCoAS/klg/aay/Agpat2/Spn27A/Shmt/scb	8
791	3d 23382 vs 40d 23382	GO:0007498	mesoderm development	12/877	96/12175	0.0425195	0.0425195	0.245235	Mlc1/Prm/srp/up/Myo61F/Dgat2/CG12896/pyr/Zasp66/CG16719/Myo31DF/Pde8	12
801	3d 23382 vs 40d 23382	GO:0007623	circadian rhythm	17/877	152/12175	0.0463738	0.0463738	0.260256	na/Dh44/Rho1/Acer/Rh6/NPF/Shmt/GlyT/Ilp2/unc79/unc80/Rnb/Ilp3/SIFa/Mid1/Hk/Irk1	17
803	3d 23382 vs 40d 23382	GO:0042886	amide transport	5/877	28/12175	0.047195	0.047195	0.262741	GABA-B-R2/Lst/Obp56h/PK1-R/yin	5
809	40d W1118 vs 40d 23382	GO:0006082	organic acid metabolic process	31/345	370/12175	6.42e-08	6.42e-08	5.66e-05	amd/e/Ldh/Men/Cyp6a8/aay/D2hgdh/bgm/CG10932/CG1673/CG9527/Sardh/Fatp3/CG9149/CG6638/CG16904/CG3999/Gnmt/CG11391/CG7059/FASN3/CG3699/CG30008/fa2h/CG31075/CG31115/Desat1/FASN1/LKRSDH/Had1/hll	31
814	40d W1118 vs 40d 23382	GO:0016053	organic acid biosynthetic process	15/345	120/12175	1.44e-06	1.44e-06	0.00029137	e/aay/bgm/CG1673/Fatp3/CG16904/Gnmt/CG11391/FASN3/CG30008/CG31115/Desat1/FASN1/LKRSDH/hll	15
815	40d W1118 vs 40d 23382	GO:0046394	carboxylic acid biosynthetic process	15/345	120/12175	1.44e-06	1.44e-06	0.00029137	e/aay/bgm/CG1673/Fatp3/CG16904/Gnmt/CG11391/FASN3/CG30008/CG31115/Desat1/FASN1/LKRSDH/hll	15
816	40d W1118 vs 40d 23382	GO:0044283	small molecule biosynthetic process	19/345	213/12175	1e-05	1e-05	0.00178486	e/aay/l(1)G0196/bgm/CG1673/Cyp6t3/Fatp3/CG16904/Gnmt/CG11391/FASN3/CG30008/Ipk1/CG31115/Desat1/nvd/FASN1/LKRSDH/hll	19
817	40d W1118 vs 40d 23382	GO:0098542	defense response to other organism	28/345	405/12175	1.23e-05	1.23e-05	0.00194222	CecA2/CecC/Glt/Myo61F/imd/ssx/cathD/Hml/Cyp6a20/CG16799/Herc4/spz5/Drsl5/CG17738/AttD/grass/GNBP3/Tep4/Tep2/Tep1/AttB/PGRP-SB1/CG30062/smog/edin/Drsl4/eater/NimC1	28
818	40d W1118 vs 40d 23382	GO:0009607	response to biotic stimulus	30/345	462/12175	2.01e-05	2.01e-05	0.00238601	CecA2/CecC/Glt/Myo61F/imd/Tsf1/ssx/cathD/Hml/Cyp6a20/CG16799/Herc4/spz5/Drsl5/CG17738/AttD/grass/Sid/GNBP3/Tep4/Tep2/Tep1/AttB/PGRP-SB1/CG30062/smog/edin/Drsl4/eater/NimC1	30
822	40d W1118 vs 40d 23382	GO:0006952	defense response	28/345	426/12175	3.09e-05	3.09e-05	0.00297377	CecA2/CecC/Glt/Myo61F/imd/ssx/cathD/Hml/Cyp6a20/CG16799/Herc4/spz5/Drsl5/CG17738/AttD/grass/GNBP3/Tep4/Tep2/Tep1/AttB/PGRP-SB1/CG30062/smog/edin/Drsl4/eater/NimC1	28
823	40d W1118 vs 40d 23382	GO:0005975	carbohydrate metabolic process	21/345	272/12175	3.14e-05	3.14e-05	0.00297377	Amy-d/Amy-p/Ldh/Mal-A1/Pdk/Sodh-2/Idgf4/l(1)G0196/Mal-B1/CG16965/Ilp2/Gnmt/CG7059/GNBP3/CG32444/Ipk1/Mal-A5/Idgf5/Cht10/tobi/FASN1	21
824	40d W1118 vs 40d 23382	GO:0042335	cuticle development	19/345	233/12175	3.55e-05	3.55e-05	0.00311282	amd/e/Cyp4g1/Idgf4/Vajk3/obst-A/snsl/Cpr51A/Cpr62Bb/CG13670/Cpr72Ec/Cpr76Bc/Cpr76Bd/Cpr97Eb/Cpr100A/Vajk4/Idgf5/Desat1/drd	19
826	40d W1118 vs 40d 23382	GO:0006955	immune response	29/345	458/12175	4.4e-05	4.4e-05	0.00347687	CecA2/CecC/Glt/Myo61F/imd/ssx/cathD/Hml/Cyp6a20/CG16799/Herc4/spz5/Drsl5/CG11459/CG17738/AttD/grass/GNBP3/Tep4/Tep2/Tep1/AttB/PGRP-SB1/CG30062/smog/edin/Drsl4/eater/NimC1	29
827	40d W1118 vs 40d 23382	GO:0044419	biological process involved in interspecies interaction between organisms	30/345	489/12175	5.82e-05	5.82e-05	0.00435011	CecA2/CecC/Glt/Myo61F/imd/Tsf1/ssx/cathD/Hml/Cyp6a20/CG16799/Herc4/spz5/Drsl5/CG17738/AttD/grass/Sid/GNBP3/Tep4/Tep2/Tep1/AttB/PGRP-SB1/CG30062/smog/edin/Drsl4/eater/NimC1	30
828	40d W1118 vs 40d 23382	GO:0070328	triglyceride homeostasis	6/345	29/12175	0.000135576	0.000135576	0.00963305	Lst/Fatp3/Gnmt/Desat1/FASN1/hll	6
832	40d W1118 vs 40d 23382	GO:0010817	regulation of hormone levels	10/345	96/12175	0.00038021	0.00038021	0.022282	ru/dimm/CG9514/fiz/Cyp6t3/Lst/sturkopf/Mip/Desat1/nvd	10
833	40d W1118 vs 40d 23382	GO:0017085	response to insecticide	5/345	23/12175	0.000391999	0.000391999	0.022282	Mdr50/Cyp6a8/Cyp6w1/Cyp6t3/Cyp12a4	5
837	40d W1118 vs 40d 23382	GO:0007600	sensory perception	22/345	368/12175	0.000803477	0.000803477	0.0379016	Rh4/unc/Galphaf/Obp28a/Dhc36C/Rh5/Rh6/Obp8a/Obp19b/Obp57c/Or63a/Ir75a/CG14636/Orco/ninaG/CheA87a/Obp99d/Obp57a/Obp56c/dpr3/Snmp1/Ir75b	22
839	40d W1118 vs 40d 23382	GO:0007186	G protein-coupled receptor signaling pathway	16/345	230/12175	0.000862104	0.000862104	0.0379016	Rh4/rk/Galphaf/Rh5/Lgr1/Rh6/mthl3/SPR/CG1889/CG8642/mthl4/mthl2/Mip/AstC-R1/CCHa2/smog	16
840	40d W1118 vs 40d 23382	GO:0006805	xenobiotic metabolic process	4/345	16/12175	0.00088016	0.00088016	0.0379016	Cyp6a8/Ugt36E1/Cyp6w1/Cyp6t3	4
841	40d W1118 vs 40d 23382	GO:0071466	cellular response to xenobiotic stimulus	4/345	16/12175	0.00088016	0.00088016	0.0379016	Cyp6a8/Ugt36E1/Cyp6w1/Cyp6t3	4
844	40d W1118 vs 40d 23382	GO:0043455	regulation of secondary metabolic process	4/345	18/12175	0.00141498	0.00141498	0.0558544	e/sturkopf/Mip/GNBP3	4
845	40d W1118 vs 40d 23382	GO:0016485	protein processing	9/345	95/12175	0.00146358	0.00146358	0.0562116	ru/Nepl4/Nepl9/SCAP/Nepl10/Nepl12/Nep7/Nepl18/26-29-p	9
846	40d W1118 vs 40d 23382	GO:0019748	secondary metabolic process	9/345	96/12175	0.00157566	0.00157566	0.0589234	e/w/Cyp6a8/Cyp6w1/Cyp6t3/sturkopf/Mip/GNBP3/Desat1	9
847	40d W1118 vs 40d 23382	GO:0044282	small molecule catabolic process	12/345	161/12175	0.00210332	0.00210332	0.0761142	Adh/Sodh-2/CG10932/CG9527/Sardh/CG9149/SCOT/CG6638/CG3999/CG3699/CG32444/LKRSDH	12
850	40d W1118 vs 40d 23382	GO:0009410	response to xenobiotic stimulus	4/345	21/12175	0.00258804	0.00258804	0.0875652	Cyp6a8/Ugt36E1/Cyp6w1/Cyp6t3	4
851	40d W1118 vs 40d 23382	GO:0008610	lipid biosynthetic process	16/345	257/12175	0.00271002	0.00271002	0.0895598	e/Agpat2/bgm/Cyp6t3/Fatp3/Mip/CG16904/CG11391/CG13978/FASN3/CG30008/fa2h/Desat1/nvd/FASN1/hll	16
856	40d W1118 vs 40d 23382	GO:0043153	entrainment of circadian clock by photoperiod	3/345	12/12175	0.00410217	0.00410217	0.121446	Rh5/phr6-4/Rh6	3
858	40d W1118 vs 40d 23382	GO:0009743	response to carbohydrate	5/345	39/12175	0.00463058	0.00463058	0.131606	Lst/Ilp2/Ilp3/Desat1/FASN1	5
860	40d W1118 vs 40d 23382	GO:0009648	photoperiodism	3/345	13/12175	0.00522186	0.00522186	0.142703	Rh5/phr6-4/Rh6	3
862	40d W1118 vs 40d 23382	GO:0006026	aminoglycan catabolic process	4/345	27/12175	0.00664052	0.00664052	0.174751	Idgf4/PGRP-SB1/Idgf5/Cht10	4
868	40d W1118 vs 40d 23382	GO:0046395	carboxylic acid catabolic process	8/345	107/12175	0.0109941	0.0109941	0.257357	CG10932/CG9527/Sardh/CG9149/CG6638/CG3999/CG3699/LKRSDH	8
869	40d W1118 vs 40d 23382	GO:0009126	purine nucleoside monophosphate metabolic process	3/345	17/12175	0.0114176	0.0114176	0.257357	Gart/CG11089/Adk3	3
870	40d W1118 vs 40d 23382	GO:0009167	purine ribonucleoside monophosphate metabolic process	3/345	17/12175	0.0114176	0.0114176	0.257357	Gart/CG11089/Adk3	3
871	40d W1118 vs 40d 23382	GO:0045476	nurse cell apoptotic process	3/345	17/12175	0.0114176	0.0114176	0.257357	DNaseII/cathD/Strica	3
876	40d W1118 vs 40d 23382	GO:0046348	amino sugar catabolic process	3/345	18/12175	0.0134181	0.0134181	0.272398	Idgf4/Idgf5/Cht10	3
877	40d W1118 vs 40d 23382	GO:0071322	cellular response to carbohydrate stimulus	3/345	18/12175	0.0134181	0.0134181	0.272398	Lst/Ilp2/FASN1	3
878	40d W1118 vs 40d 23382	GO:1901072	glucosamine-containing compound catabolic process	3/345	18/12175	0.0134181	0.0134181	0.272398	Idgf4/Idgf5/Cht10	3
883	40d W1118 vs 40d 23382	GO:0042398	cellular modified amino acid biosynthetic process	3/345	20/12175	0.0179812	0.0179812	0.328673	CG10814/CG5144/Gnmt	3
884	40d W1118 vs 40d 23382	GO:0002225	positive regulation of antimicrobial peptide production	5/345	54/12175	0.0180439	0.0180439	0.328673	imd/Herc4/spz5/grass/smog	5
885	40d W1118 vs 40d 23382	GO:0002699	positive regulation of immune effector process	5/345	54/12175	0.0180439	0.0180439	0.328673	imd/Herc4/spz5/grass/smog	5
886	40d W1118 vs 40d 23382	GO:0002702	positive regulation of production of molecular mediator of immune response	5/345	54/12175	0.0180439	0.0180439	0.328673	imd/Herc4/spz5/grass/smog	5
890	40d W1118 vs 40d 23382	GO:0006030	chitin metabolic process	3/345	21/12175	0.0205468	0.0205468	0.347596	Idgf4/Idgf5/Cht10	3
893	40d W1118 vs 40d 23382	GO:0002922	positive regulation of humoral immune response	5/345	56/12175	0.0208256	0.0208256	0.348168	imd/Herc4/spz5/grass/smog	5
896	40d W1118 vs 40d 23382	GO:1902742	apoptotic process involved in development	3/345	22/12175	0.0233026	0.0233026	0.376298	DNaseII/cathD/Strica	3
899	40d W1118 vs 40d 23382	GO:0010906	regulation of glucose metabolic process	3/345	23/12175	0.0262487	0.0262487	0.401083	Pdk/Ilp2/Gnmt	3
900	40d W1118 vs 40d 23382	GO:0015833	peptide transport	3/345	23/12175	0.0262487	0.0262487	0.401083	dimm/CG2930/Lst	3
901	40d W1118 vs 40d 23382	GO:0031060	regulation of histone methylation	3/345	23/12175	0.0262487	0.0262487	0.401083	Ctr9/Yeti/LKRSDH	3
902	40d W1118 vs 40d 23382	GO:0045455	ecdysteroid metabolic process	4/345	41/12175	0.0281533	0.0281533	0.419537	CG9514/fiz/Cyp6t3/nvd	4
904	40d W1118 vs 40d 23382	GO:0001737	establishment of imaginal disc-derived wing hair orientation	3/345	24/12175	0.0293845	0.0293845	0.419537	fj/pk/ds	3
905	40d W1118 vs 40d 23382	GO:0006730	one-carbon metabolic process	3/345	24/12175	0.0293845	0.0293845	0.419537	CAH3/Gnmt/CAH9	3
907	40d W1118 vs 40d 23382	GO:0030431	sleep	6/345	83/12175	0.0302019	0.0302019	0.419537	Men/bgm/CG9338/Ilp2/Ilp5/Ilp3	6
908	40d W1118 vs 40d 23382	GO:0060180	female mating behavior	4/345	42/12175	0.0304447	0.0304447	0.419537	SPR/Ilp2/Ilp5/Ilp3	4
912	40d W1118 vs 40d 23382	GO:0010810	regulation of cell-substrate adhesion	2/345	10/12175	0.0309991	0.0309991	0.419537	Ret/eater	2
913	40d W1118 vs 40d 23382	GO:1903053	regulation of extracellular matrix organization	2/345	10/12175	0.0309991	0.0309991	0.419537	Ndg/obst-A	2
916	40d W1118 vs 40d 23382	GO:0006734	NADH metabolic process	2/345	11/12175	0.0371896	0.0371896	0.47186	Adh/Men	2
917	40d W1118 vs 40d 23382	GO:0006801	superoxide metabolic process	2/345	11/12175	0.0371896	0.0371896	0.47186	CG5948/CG31028	2
918	40d W1118 vs 40d 23382	GO:0046680	response to DDT	2/345	11/12175	0.0371896	0.0371896	0.47186	Cyp6w1/Cyp6t3	2
919	40d W1118 vs 40d 23382	GO:0051180	vitamin transport	2/345	11/12175	0.0371896	0.0371896	0.47186	CG6293/CG14694	2
920	40d W1118 vs 40d 23382	GO:1990834	response to odorant	2/345	11/12175	0.0371896	0.0371896	0.47186	Obp57c/Obp57a	2
921	40d W1118 vs 40d 23382	GO:0006575	cellular modified amino acid metabolic process	6/345	89/12175	0.0404793	0.0404793	0.509054	GstE13/CG10814/Sardh/CG5144/Gnmt/GstE4	6
923	40d W1118 vs 40d 23382	GO:0042886	amide transport	3/345	28/12175	0.0437997	0.0437997	0.51448	dimm/CG2930/Lst	3
924	40d W1118 vs 40d 23382	GO:1901616	organic hydroxy compound catabolic process	3/345	28/12175	0.0437997	0.0437997	0.51448	Adh/amd/Sodh-2	3
925	40d W1118 vs 40d 23382	GO:0009127	purine nucleoside monophosphate biosynthetic process	2/345	12/12175	0.0438071	0.0438071	0.51448	Gart/CG11089	2
926	40d W1118 vs 40d 23382	GO:0009168	purine ribonucleoside monophosphate biosynthetic process	2/345	12/12175	0.0438071	0.0438071	0.51448	Gart/CG11089	2
927	40d W1118 vs 40d 23382	GO:0034389	lipid droplet organization	2/345	12/12175	0.0438071	0.0438071	0.51448	Dgat2/sturkopf	2
928	40d W1118 vs 40d 23382	GO:0097237	cellular response to toxic substance	2/345	12/12175	0.0438071	0.0438071	0.51448	Irc/CG5948	2
929	40d W1118 vs 40d 23382	GO:1990748	cellular detoxification	2/345	12/12175	0.0438071	0.0438071	0.51448	Irc/CG5948	2
932	40d W1118 vs 40d 23382	GO:0006576	cellular biogenic amine metabolic process	3/345	29/12175	0.0478615	0.0478615	0.539791	amd/e/w	3
933	40d W1118 vs 40d 23382	GO:0044550	secondary metabolite biosynthetic process	3/345	29/12175	0.0478615	0.0478615	0.539791	e/w/Desat1	3
934	40d W1118 vs 40d 23382	GO:0046622	positive regulation of organ growth	3/345	29/12175	0.0478615	0.0478615	0.539791	Ilp2/Desat1/d	3
