# Supplementary material for: LKRSDH-dependent histone modifications of insulin-like peptide sites contribute to age-related circadian rhythm changes
Source: Nat Commun. 2024 Apr 18;15:3336. doi: 10.1038/s41467-024-47740-4 (PMC11026460; doi:10.1038/s41467-024-47740-4)
Supplement: Supplementary file 6 — Supplementary Data 3 [file 41467_2024_47740_MOESM6_ESM.xlsx]

## Sheet: Fig.1
	Fig.1a		Comparison		p value
			3d LKRSDHMB01942	3d w1118	0.3311
			40d w1118	3d w1118	0.0004
			40d LKRSDHMB01942	3d LKRSDHMB01942	<0.0001
				40d w1118	<0.0001
		3d	UAS-LKRSDH RNAi 1/LKRSDH-Gal4	LKRSDH-Gal4/+	0.2842
				UAS-LKRSDH RNAi 1/+	0.0113
			UAS-LKRSDH RNAi 2/LKRSDH-Gal4	LKRSDH-Gal4/+	1
				UAS-LKRSDH RNAi 2/+	<0.0001
			UAS-LKRSDH RNAi 3/LKRSDH-Gal4	LKRSDH-Gal4/+	1
				UAS-LKRSDH RNAi 3/+	<0.0001
		40d	UAS-LKRSDH RNAi 1/LKRSDH-Gal4	LKRSDH-Gal4/+	0.0017
				UAS-LKRSDH RNAi 1/+	0.0002
			UAS-LKRSDH RNAi 2/LKRSDH-Gal4	LKRSDH-Gal4/+	0.0001
				UAS-LKRSDH RNAi 2/+	<0.0001
			UAS-LKRSDH RNAi 3/LKRSDH-Gal4	LKRSDH-Gal4/+	0.0001
				UAS-LKRSDH RNAi 3/+	<0.0001
	Fig.1b		3d LKRSDHMB01942	3d w1118	0.5804
			40d w1118	3d w1118	0.0376
			40d LKRSDHMB01942	3d LKRSDHMB01942	<0.0001
				40d w1118	0.0003
		3d	UAS-LKRSDH RNAi 1/LKRSDH-Gal4	LKRSDH-Gal4/+	0.9751
				UAS-LKRSDH RNAi 1/+	0.3254
			UAS-LKRSDH RNAi 2/LKRSDH-Gal4	LKRSDH-Gal4/+	0.3742
				UAS-LKRSDH RNAi 2/+	0.0016
			UAS-LKRSDH RNAi 3/LKRSDH-Gal4	LKRSDH-Gal4/+	0.1466
				UAS-LKRSDH RNAi 3/+	<0.0001
		40d	UAS-LKRSDH RNAi 1/LKRSDH-Gal4	LKRSDH-Gal4/+	<0.0001
				UAS-LKRSDH RNAi 1/+	0.0009
			UAS-LKRSDH RNAi 2/LKRSDH-Gal4	LKRSDH-Gal4/+	<0.0001
				UAS-LKRSDH RNAi 2/+	0.0108
			UAS-LKRSDH RNAi 3/LKRSDH-Gal4	LKRSDH-Gal4/+	<0.0001
				UAS-LKRSDH RNAi 3/+	0.0629
	Fig.1a		two-sided Fisher’s exact test
	Fig.1b		unpaired two-tailed Student’s t-test
	Fig.1c		Comparison		p value
		3d	3d UAS-dCas9/LKRSDH-Gal4, P{TOE.GS01508}	3d UAS-dCas9/+	0.6965
				3d LKRSDH-Gal4, P{TOE.GS01508}/+	<0.0001
			3d LKRSDHMB01942, UAS-dCas9/LKRSDH-Gal4, P{TOE.GS01508}	3d LKRSDHMB01942, UAS-dCas9/+	1
				3d LKRSDH-Gal4, P{TOE.GS01508}/+	<0.0001
		40d	40d UAS-dCas9/LKRSDH-Gal4, P{TOE.GS01508}	40d UAS-dCas9/+	<0.0001
				40d LKRSDH-Gal4, P{TOE.GS01508}/+	<0.0001
			40d LKRSDHMB01942, UAS-dCas9/LKRSDH-Gal4, P{TOE.GS01508}	40d LKRSDHMB01942, UAS-dCas9/+	<0.0001
				40d LKRSDH-Gal4, P{TOE.GS01508}/+	0.0099
	Fig.1d	3d	3d UAS-dCas9/LKRSDH-Gal4, P{TOE.GS01508}	3d UAS-dCas9/+	0.3451
				3d LKRSDH-Gal4, P{TOE.GS01508}/+	0.6488
			3d LKRSDHMB01942, UAS-dCas9/LKRSDH-Gal4, P{TOE.GS01508}	3d LKRSDHMB01942, UAS-dCas9/+	0.2586
				3d LKRSDH-Gal4, P{TOE.GS01508}/+	0.6918
		40d	40d UAS-dCas9/LKRSDH-Gal4, P{TOE.GS01508}	40d UAS-dCas9/+	0.0415
				40d LKRSDH-Gal4, P{TOE.GS01508}/+	<0.0001
			40d LKRSDHMB01942, UAS-dCas9/LKRSDH-Gal4, P{TOE.GS01508}	40d LKRSDHMB01942, UAS-dCas9/+	0.2037
				40d LKRSDH-Gal4, P{TOE.GS01508}/+	0.0001
	Fig.1c		two-sided Fisher’s exact test
	Fig.1d		unpaired two-tailed Student’s t-test

## Sheet: Fig.2
	Fig.2p		Comparison		p value
		3d	UAS-LKRSDH RNAi 1/repo-Gal4	UAS-LKRSDH RNAi 1/+	0.7953
				repo-Gal4/+	1
			UAS-LKRSDH RNAi 2/repo-Gal4	UAS-LKRSDH RNAi 2/+	0.1212
				repo-Gal4/+	0.5371
			UAS-LKRSDH RNAi 3/repo-Gal4	UAS-LKRSDH RNAi 3/+	1
				repo-Gal4/+	0.0140
			UAS-LKRSDH RNAi 1/nsyb-Gal4	UAS-LKRSDH RNAi 1/+	0.0281
				nsyb-Gal4/+	0.8599
			UAS-LKRSDH RNAi 2/nsyb-Gal4	UAS-LKRSDH RNAi 2/+	<0.0001
				nsyb-Gal4/+	0.7102
			UAS-LKRSDH RNAi 3/nsyb-Gal4	UAS-LKRSDH RNAi 3/+	0.0007
				nsyb-Gal4/+	0.1649
		40d	UAS-LKRSDH RNAi 1/repo-Gal4	UAS-LKRSDH RNAi 1/+	0.0277
				repo-Gal4/+	0.0001
			UAS-LKRSDH RNAi 2/repo-Gal4	UAS-LKRSDH RNAi 2/+	0.0950
				repo-Gal4/+	0.0046
			UAS-LKRSDH RNAi 3/repo-Gal4	UAS-LKRSDH RNAi 3/+	0.0592
				repo-Gal4/+	<0.0001
			UAS-LKRSDH RNAi 1/nsyb-Gal4	UAS-LKRSDH RNAi 1/+	<0.0001
				nsyb-Gal4/+	<0.0001
			UAS-LKRSDH RNAi 2/nsyb-Gal4	UAS-LKRSDH RNAi 2/+	<0.0001
				nsyb-Gal4/+	<0.0001
			UAS-LKRSDH RNAi 3/nsyb-Gal4	UAS-LKRSDH RNAi 3/+	<0.0001
				nsyb-Gal4/+	0.0001
	Fig.2q		Comparison		p value
		3d	UAS-dCas9/LKRSDH OE; repo-Gal4/+	UAS-dCas9/+	1
				LKRSDH OE/+; repo-Gal4/+	0.0002
			UAS-dCas9/LKRSDH OE; nsyb-Gal4/+	UAS-dCas9/+	<0.0001
				LKRSDH OE/+; nsyb-Gal4/+	<0.0001
		40d	UAS-dCas9/LKRSDH OE; repo-Gal4/+	UAS-dCas9/+	0.0860
				LKRSDH OE/+; repo-Gal4/+	0.0860
			UAS-dCas9/LKRSDH OE; nsyb-Gal4/+	UAS-dCas9/+	<0.0001
				LKRSDH OE/+; nsyb-Gal4/+	<0.0001
	Fig.2r		Comparison		p value
		3d	LKRSDHMB01942,UAS-dCas9/LKRSDH OE; repo-Gal4/+	LKRSDHMB01942,UAS-dCas9/+	0.7390
				LKRSDH OE/+; repo-Gal4/+	<0.0001
			LKRSDHMB01942,UAS-dCas9/LKRSDH OE; nsyb-Gal4/+	LKRSDHMB01942,UAS-dCas9/+	0.8667
				LKRSDH OE/+; nsyb-Gal4/+	0.0070
		40d	LKRSDHMB01942,UAS-dCas9/LKRSDH OE; repo-Gal4/+	LKRSDHMB01942,UAS-dCas9/+	0.7742
				LKRSDH OE/+; repo-Gal4/+	<0.0001
			LKRSDHMB01942,UAS-dCas9/LKRSDH OE; nsyb-Gal4/+	LKRSDHMB01942,UAS-dCas9/+	<0.0001
				LKRSDH OE/+; nsyb-Gal4/+	<0.0001
	Fig.2p-r		two-sided Fisher’s exact test
	Fig.2r		two-sided Fisher’s exact test
	Fig.2s		unpaired two-tailed Student’s t-test
	Fig.2t		two-sided Fisher’s exact test
	Fig.2u		unpaired two-tailed Student’s t-test

## Sheet: Fig.4
	Fig.4a		Comparison		p value
		dilp2	3d w1118	3d LKRSDHMB01942	0.3208
				40d w1118	0.0164
			40d LKRSDHMB01942	3d LKRSDHMB01942	<0.0001
				40d w1118	<0.0001
		dilp3	3d w1118	3d LKRSDHMB01942	<0.0001
				40d w1118	<0.0001
			40d LKRSDHMB01942	3d LKRSDHMB01942	<0.0001
				40d w1118	<0.0001
		dilp5	3d w1118	3d LKRSDHMB01942	<0.0001
				40d w1118	<0.0001
			40d LKRSDHMB01942	3d LKRSDHMB01942	0.0043
				40d w1118	<0.0001
		LKRSDH	3d w1118	3d LKRSDHMB01942	<0.0001
				40d w1118	<0.0001
			40d LKRSDHMB01942	3d LKRSDHMB01942	0.0078
				40d w1118	0.0011
		art4	3d w1118	3d LKRSDHMB01942	0.0005
				40d w1118	<0.0001
			40d LKRSDHMB01942	3d LKRSDHMB01942	<0.0001
				40d w1118	0.0006
	Fig.4a		unpaired two-tailed Student’s t-test
	Fig.4b		Comparison		p value
		3d	UAS-dilp3/dilp5-Gal4	UAS-dilp3/+	0.0289
				dilp5-Gal4/+	0.2462
			UAS-LKRSDH RNAi1/dilp5-Gal4	UAS-LKRSDH RNAi1/+	0.1464
				dilp5-Gal4/+	0.4977
		40d	UAS-dilp3/dilp5-Gal4	UAS-dilp3/+	<0.0001
				dilp5-Gal4/+	<0.0001
			UAS-LKRSDH RNAi1/dilp5-Gal4	UAS-LKRSDH RNAi1/+	0.0301
				dilp5-Gal4/+	<0.0001
	Fig.4c		Comparison		p value
		3d	LKRSDHMB01942/+; dilp1-5 KO/+	dilp1-5 KO/+	0.0289
				LKRSDHMB01942/+	0.0594
		40d	LKRSDHMB01942/+; dilp1-5 KO/+	dilp1-5 KO/+	0.0856
				LKRSDHMB01942/+	<0.0001
	Fig.4d		Comparison		p value
		3d	dilp3 mutant/dilp5 mutant	dilp3 mutant/+	0.0332
				dilp5 mutant/+	<0.0001
			LKRSDHMB01942/+;dilp2 mutant/+	LKRSDHMB01942/+	0.3106
				dilp2 mutant/+	0.0159
			LKRSDHMB01942/+;dilp3 mutant/+	LKRSDHMB01942/+	<0.0001
				dilp3 mutant/+	0.0226
			LKRSDHMB01942/+;dilp5 mutant/+	LKRSDHMB01942/+	0.2159
				dilp5 mutant/+	0.6455
			LKRSDHMB01942/+;dilp3 mutant/dilp5 mutant	LKRSDHMB01942/+	0.5928
				LKRSDHMB01942/+;dilp5 mutant/+	0.6455
		40d	dilp3 mutant/dilp5 mutant	dilp3 mutant/+	<0.0001
				dilp5 mutant/+	<0.0001
			LKRSDHMB01942/+;dilp2 mutant/+	LKRSDHMB01942/+	0.0004
				dilp2 mutant/+	0.0261
			LKRSDHMB01942/+;dilp3 mutant/+	LKRSDHMB01942/+	0.0072
				dilp3 mutant/+	0.8686
			LKRSDHMB01942/+;dilp5 mutant/+	LKRSDHMB01942/+	0.0044
				dilp5 mutant/+	0.2933
			LKRSDHMB01942/+;dilp3 mutant/dilp5 mutant	LKRSDHMB01942/+	<0.0001
				LKRSDHMB01942/+;dilp5 mutant/+	0.2156
	Fig.4b-d		two-sided Fisher’s exact test
	Fig.4f		Fisher’s exact test
	Fig.4g		unpaired Student’s t-test

## Sheet: Fig.5
	Fig.5a		Comparison		p value
		3d	LKRSDH-Gal4/+;UAS-art4 RNAi/+	UAS-art4 RNAi/+	1
				LKRSDH-Gal4/+	0.0014
			UAS-art4 RNAi/repo-Gal4	UAS-art4 RNAi/+	0.3311
				repo-Gal4/+	1
			UAS-art4 RNAi/nsyb-Gal4	UAS-art4 RNAi/+	0.0093
				nsyb-Gal4/+	1
			LKRSDH-Gal4/+;UAS-art4/+	UAS-art4/+	<0.0001
				LKRSDH-Gal4/+	<0.0001
		40d	LKRSDH-Gal4/+;UAS-art4 RNAi/+	UAS-art4 RNAi/+	0.0153
				LKRSDH-Gal4/+	0.0003
			UAS-art4 RNAi/repo-Gal4	UAS-art4 RNAi/+	0.1881
				repo-Gal4/+	0.7310
			UAS-art4 RNAi/nsyb-Gal4	UAS-art4 RNAi/+	0.1357
				nsyb-Gal4/+	<0.0001
			LKRSDH-Gal4/+;UAS-art4/+	UAS-art4/+	<0.0001
				LKRSDH-Gal4/+	<0.0001
	Fig.5b	3d	LKRSDH-Gal4/+;UAS-art4 RNAi/+	UAS-art4 RNAi/+	0.0034
				LKRSDH-Gal4/+	0.0088
			UAS-art4 RNAi/repo-Gal4	UAS-art4 RNAi/+	0.7593
				repo-Gal4/+	0.5893
			UAS-art4 RNAi/nsyb-Gal4	UAS-art4 RNAi/+	0.4728
				nsyb-Gal4/+	0.4646
			LKRSDH-Gal4/+;UAS-art4/+	UAS-art4/+	0.0022
				LKRSDH-Gal4/+	0.0206
		40d	LKRSDH-Gal4/+;UAS-art4 RNAi/+	UAS-art4 RNAi/+	0.0007
				LKRSDH-Gal4/+	0.0033
			UAS-art4 RNAi/repo-Gal4	UAS-art4 RNAi/+	0.0006
				repo-Gal4/+	0.4385
			UAS-art4 RNAi/nsyb-Gal4	UAS-art4 RNAi/+	0.0002
				nsyb-Gal4/+	0.1781
			LKRSDH-Gal4/+;UAS-art4/+	UAS-art4/+	0.0417
				LKRSDH-Gal4/+	0.2647
	Fig.5a		two-sided Fisher’s exact test
	Fig.5b		unpaired two-tailed Student’s t-test
	Fig.5c		Comparison		p value
		3d	LKRSDHMB01942/+;UAS-art4 RNAi/dilp5-Gal4	LKRSDHMB01942/+;UAS-art4 RNAi/+	0.4353
				dilp5-Gal4/+	0.4977
			UAS-LKRSDH RNAi1/+;UAS-art4 RNAi/dilp5-Gal4	UAS-LKRSDH RNAi1/+;UAS-art4 RNAi/+	0.4977
				dilp5-Gal4/+	0.4977
				LKRSDHMB01942/+;UAS-art4 RNAi/+	0.4353
		40d	LKRSDHMB01942/+;UAS-art4 RNAi/dilp5-Gal4	LKRSDHMB01942/+;UAS-art4 RNAi/+	0.0382
				dilp5-Gal4/+	0.0001
			UAS-LKRSDH RNAi1/+;UAS-art4 RNAi/dilp5-Gal4	UAS-LKRSDH RNAi1/+;UAS-art4 RNAi/+	0.3017
				dilp5-Gal4/+	0.0008
				LKRSDHMB01942/+;UAS-art4 RNAi/+	0.0109
	Fig.5d	3d	LKRSDHMB01942/+;UAS-art4 RNAi/dilp5-Gal4	LKRSDHMB01942/+;UAS-art4 RNAi/+	0.0012
				dilp5-Gal4/+	0.0798
			UAS-LKRSDH RNAi1/+;UAS-art4 RNAi/dilp5-Gal4	UAS-LKRSDH RNAi1/+;UAS-art4 RNAi/+	<0.0001
				dilp5-Gal4/+	<0.0001
				LKRSDHMB01942/+;UAS-art4 RNAi/+	<0.0001
		40d	LKRSDHMB01942/+;UAS-art4 RNAi/dilp5-Gal4	LKRSDHMB01942/+;UAS-art4 RNAi/+	0.4483
				dilp5-Gal4/+	0.0649
			UAS-LKRSDH RNAi1/+;UAS-art4 RNAi/dilp5-Gal4	UAS-LKRSDH RNAi1/+;UAS-art4 RNAi/+	0.1857
				dilp5-Gal4/+	0.4495
				LKRSDHMB01942/+;UAS-art4 RNAi/+	0.2301
	Fig.5c		two-sided Fisher’s exact test
	Fig.5d		unpaired two-tailed Student’s t-test
				Comparison		p value
	Fig.5e	3d	dilp2	LKRSDH-Gal4/+;UAS-art4 RNAi/+	UAS-art4 RNAi/+	<0.0001
					LKRSDH-Gal4/+	<0.0001
			dilp3	LKRSDH-Gal4/+;UAS-art4 RNAi/+	UAS-art4 RNAi/+	<0.0001
					LKRSDH-Gal4/+	<0.0001
			dilp5	LKRSDH-Gal4/+;UAS-art4 RNAi/+	UAS-art4 RNAi/+	<0.0001
					LKRSDH-Gal4/+	<0.0001
		40d	dilp2	LKRSDH-Gal4/+;UAS-art4 RNAi/+	UAS-art4 RNAi/+	<0.0001
					LKRSDH-Gal4/+	<0.0001
			dilp3	LKRSDH-Gal4/+;UAS-art4 RNAi/+	UAS-art4 RNAi/+	<0.0001
					LKRSDH-Gal4/+	<0.0001
			dilp5	LKRSDH-Gal4/+;UAS-art4 RNAi/+	UAS-art4 RNAi/+	<0.0001
					LKRSDH-Gal4/+	<0.0001
	Fig.5e		unpaired two-tailed Student’s t-test
				Comparison		p value
	Fig.5f	3d	dilp2	LKRSDH-Gal4/+;UAS-art4 /+	UAS-art4 /+	<0.0001
					LKRSDH-Gal4/+	<0.0001
			dilp3	LKRSDH-Gal4/+;UAS-art4 /+	UAS-art4 /+	<0.0001
					LKRSDH-Gal4/+	<0.0001
			dilp5	LKRSDH-Gal4/+;UAS-art4 /+	UAS-art4 /+	<0.0001
					LKRSDH-Gal4/+	<0.0001
		40d	dilp2	LKRSDH-Gal4/+;UAS-art4 /+	UAS-art4 /+	<0.0001
					LKRSDH-Gal4/+	<0.0001
			dilp3	LKRSDH-Gal4/+;UAS-art4 /+	UAS-art4 /+	<0.0001
					LKRSDH-Gal4/+	<0.0001
			dilp5	LKRSDH-Gal4/+;UAS-art4 /+	UAS-art4 /+	<0.0001
					LKRSDH-Gal4/+	<0.0001
	Fig.5f		unpaired two-tailed Student’s t-test

## Sheet: Fig.6
	Fig.6c		Comparison		p value		Fig.6k			Comparison		p value
		H3R17me2	3d w1118	3d LKRSDHMB01942	0.0094			H3R17me2	01	3d w1118	3d LKRSDHMB01942	0.0297
				40d w1118	0.0007						40d w1118	0.0005
			40d LKRSDHMB01942	3d LKRSDHMB01942	0.0002					40d LKRSDHMB01942	3d LKRSDHMB01942	0.0184
				40d w1118	0.1122						40d w1118	0.0130
		H3K27me3	3d w1118	3d LKRSDHMB01942	0.0147				02	3d w1118	3d LKRSDHMB01942	0.1304
				40d w1118	0.0035						40d w1118	<0.0001
			40d LKRSDHMB01942	3d LKRSDHMB01942	0.0120					40d LKRSDHMB01942	3d LKRSDHMB01942	0.0100
				40d w1118	0.2596						40d w1118	0.0039
									1	3d w1118	3d LKRSDHMB01942	0.0610
	Fig.6c		unpaired two-tailed Student’s t-test								40d w1118	<0.0001
										40d LKRSDHMB01942	3d LKRSDHMB01942	0.0018
											40d w1118	0.0005
								H3K27me3	01	3d w1118	3d LKRSDHMB01942	0.2033
											40d w1118	0.0008
										40d LKRSDHMB01942	3d LKRSDHMB01942	0.0994
											40d w1118	0.0159
									02	3d w1118	3d LKRSDHMB01942	0.3734
											40d w1118	0.0051
										40d LKRSDHMB01942	3d LKRSDHMB01942	0.6671
											40d w1118	0.0143
									1	3d w1118	3d LKRSDHMB01942	0.1967
											40d w1118	0.0001
										40d LKRSDHMB01942	3d LKRSDHMB01942	0.0299
											40d w1118	0.0004
							Fig.6k			unpaired two-tailed Student’s t-test
							Fig.6l			Comparison		p value
								H3R17me2	01	3d w1118	3d LKRSDHMB01942	0.0042
											40d w1118	0.0007
										40d LKRSDHMB01942	3d LKRSDHMB01942	0.7757
											40d w1118	0.0111
									02	3d w1118	3d LKRSDHMB01942	0.1136
											40d w1118	0.0148
										40d LKRSDHMB01942	3d LKRSDHMB01942	0.37772
											40d w1118	0.0466
									1	3d w1118	3d LKRSDHMB01942	0.1874
											40d w1118	0.0015
										40d LKRSDHMB01942	3d LKRSDHMB01942	0.7919
											40d w1118	0.0018
								H3K27me3	01	3d w1118	3d LKRSDHMB01942	0.3480
											40d w1118	0.0022
										40d LKRSDHMB01942	3d LKRSDHMB01942	0.0692
											40d w1118	0.0098
									02	3d w1118	3d LKRSDHMB01942	0.0956
											40d w1118	<0.0001
										40d LKRSDHMB01942	3d LKRSDHMB01942	0.0427
											40d w1118	<0.0001
									1	3d w1118	3d LKRSDHMB01942	0.3803
											40d w1118	0.0031
										40d LKRSDHMB01942	3d LKRSDHMB01942	0.0013
											40d w1118	<0.0001
							Fig.6l			unpaired two-tailed Student’s t-test
							Fig.6m			Comparison		p value
								H3R17me2	01	3d w1118	3d LKRSDHMB01942	0.0306
											40d w1118	0.0041
										40d LKRSDHMB01942	3d LKRSDHMB01942	0.5474
											40d w1118	0.0222
									02	3d w1118	3d LKRSDHMB01942	0.2661
											40d w1118	0.0082
										40d LKRSDHMB01942	3d LKRSDHMB01942	0.5971
											40d w1118	0.0145
									1	3d w1118	3d LKRSDHMB01942	0.0042
											40d w1118	0.0014
										40d LKRSDHMB01942	3d LKRSDHMB01942	0.5841
											40d w1118	0.2402
								H3K27me3	01	3d w1118	3d LKRSDHMB01942	0.5710
											40d w1118	0.0003
										40d LKRSDHMB01942	3d LKRSDHMB01942	0.0061
											40d w1118	0.0016
									02	3d w1118	3d LKRSDHMB01942	0.5048
											40d w1118	0.0010
										40d LKRSDHMB01942	3d LKRSDHMB01942	0.0077
											40d w1118	0.0061
									1	3d w1118	3d LKRSDHMB01942	0.0639
											40d w1118	0.0006
										40d LKRSDHMB01942	3d LKRSDHMB01942	0.0004
											40d w1118	0.0056
							Fig.6m			unpaired two-tailed Student’s t-test

## Sheet: Fig.7
	Fig.7c and d		Comparison		p value
		H3R17me2	3d w1118	3d LKRSDHMB01942	<0.0001
				40d w1118	<0.0001
			40d LKRSDHMB01942	3d LKRSDHMB01942	<0.0001
				40d w1118	<0.0001
		H3K27me3	3d w1118	3d LKRSDHMB01942	<0.0001
				40d w1118	<0.0001
			40d LKRSDHMB01942	3d LKRSDHMB01942	<0.0001
				40d w1118	<0.0001
	Fig.7c and d		unpaired two-tailed Student’s t-test

## Sheet: Supplementary Fig. 1
	Supplementary Fig. 1i	Comparison		p value
		3d w1118	3d LKRSDHMB01942	<0.0001
			40d w1118	<0.0001
		40d LKRSDHMB01942	3d LKRSDHMB01942	0.0160
			40d w1118	<0.0001
	Supplementary Fig. 1i	unpaired two-tailed Student’s t-test
	Supplementary Fig. 1j	Comparison		p value
		3d w1118	LKRSDHMB01942/+	0.0213
			LKRSDHMB01942	0.0098
	Supplementary Fig. 1j	unpaired two-tailed Student’s t-test
	Supplementary Fig. 1l	Comparison		p value
		3d w1118	3d LKRSDHMB01942	0.0001
		40d LKRSDHMB01942	40d w1118	0.7897
	Supplementary Fig. 1l	unpaired two-tailed Student’s t-test
	Supplementary Fig. 1m	Comparison		p value
		3d w1118	3d LKRSDHMB01942	0.1145
		40d LKRSDHMB01942	40d w1118	0.8466
	Supplementary Fig. 1m	unpaired two-tailed Student’s t-test
	Supplementary Fig. 1n	Comparison		p value
		3d LKRSDHMB01942	3d w1118	0.0140
		40d LKRSDHMB01942	40d w1118	0.0075
	Supplementary Fig. 1o	3d LKRSDHMB01942	3d w1118	0.1442
		40d LKRSDHMB01942	40d w1118	0.0002
	Supplementary Fig. 1n	two-sided Fisher’s exact test
	Supplementary Fig. 1o	unpaired two-tailed Student’s t-test

## Sheet: Supplementary Fig. 2
	Supplementary Fig. 2k		Comparison		p value
		3-day-old	UAS-LKRSDH RNAi1/LKRSDH-Gal4	UAS-LKRSDH RNAi1/+	<0.0001
				LKRSDH-Gal4/+	<0.0001
			UAS-LKRSDH RNAi1/+;nsyb-Gal4/+	UAS-LKRSDH RNAi1/+	<0.0001
				nsyb-Gal4/+	<0.0001
			UAS-LKRSDH RNAi1/+;repo-Gal4/+	UAS-LKRSDH RNAi1/+	<0.0001
				repo-Gal4/+	<0.0001
		40-day-old	UAS-LKRSDH RNAi1/LKRSDH-Gal4	UAS-LKRSDH RNAi1/+	<0.0001
				LKRSDH-Gal4/+	<0.0001
			UAS-LKRSDH RNAi1/+;nsyb-Gal4/+	UAS-LKRSDH RNAi1/+	<0.0001
				nsyb-Gal4/+	<0.0001
			UAS-LKRSDH RNAi1/+;repo-Gal4/+	UAS-LKRSDH RNAi1/+	<0.0001
				repo-Gal4/+	<0.0001
	Supplementary Fig. 2l		Comparison		p value
		3-day-old	LKRSDH-Gal4/+; UAS-LKRSDH RNAi2/+	UAS-LKRSDH RNAi2/+	<0.0001
				LKRSDH-Gal4/+	<0.0001
			UAS-LKRSDH RNAi2/nsyb-Gal4	UAS-LKRSDH RNAi2/+	<0.0001
				nsyb-Gal4/+	<0.0001
			UAS-LKRSDH RNAi2/repo-Gal4	UAS-LKRSDH RNAi2/+	<0.0001
				repo-Gal4/+	<0.0001
		40-day-old	LKRSDH-Gal4/+;UAS-LKRSDH RNAi2/+	UAS-LKRSDH RNAi2/+	<0.0001
				LKRSDH-Gal4/+	<0.0001
			UAS-LKRSDH RNAi2/nsyb-Gal4	UAS-LKRSDH RNAi2/+	<0.0001
				nsyb-Gal4/+	<0.0001
			UAS-LKRSDH RNAi2/repo-Gal4	UAS-LKRSDH RNAi2/+	<0.0001
				repo-Gal4/+	<0.0001
	Supplementary Fig. 2m		Comparison		p value
		3-day-old	LKRSDH-Gal4/+;UAS-LKRSDH RNAi3/+	UAS-LKRSDH RNAi3/+	<0.0001
				LKRSDH-Gal4/+	<0.0001
			UAS-LKRSDH RNAi3/nsyb-Gal4	UAS-LKRSDH RNAi3/+	<0.0001
				nsyb-Gal4/+	<0.0001
			UAS-LKRSDH RNAi3/repo-Gal4	UAS-LKRSDH RNAi3/+	<0.0001
				repo-Gal4/+	<0.0001
		40-day-old	LKRSDH-Gal4/+;UAS-LKRSDH RNAi3/+	UAS-LKRSDH RNAi3/+	<0.0001
				LKRSDH-Gal4/+	<0.0001
			UAS-LKRSDH RNAi3/nsyb-Gal4	UAS-LKRSDH RNAi3/+	<0.0001
				nsyb-Gal4/+	<0.0001
			UAS-LKRSDH RNAi3/repo-Gal4	UAS-LKRSDH RNAi3/+	<0.0001
				repo-Gal4/+	<0.0001
	Supplementary Fig. 2n	3d	UAS-LKRSDH RNAi 1/repo-Gal4	UAS-LKRSDH RNAi 1/+	0.4266
				repo-Gal4/+	0.3465
			UAS-LKRSDH RNAi 2/repo-Gal4	UAS-LKRSDH RNAi 2/+	0.0003
				repo-Gal4/+	0.6916
			UAS-LKRSDH RNAi 3/repo-Gal4	UAS-LKRSDH RNAi 3/+	0.0088
				repo-Gal4/+	0.1438
			UAS-LKRSDH RNAi 1/nsyb-Gal4	UAS-LKRSDH RNAi 1/+	0.4567
				nsyb-Gal4/+	0.3636
			UAS-LKRSDH RNAi 2/nsyb-Gal4	UAS-LKRSDH RNAi 2/+	0.0039
				nsyb-Gal4/+	0.6656
			UAS-LKRSDH RNAi 3/nsyb-Gal4	UAS-LKRSDH RNAi 3/+	<0.0001
				nsyb-Gal4/+	0.6214
		40d	UAS-LKRSDH RNAi 1/repo-Gal4	UAS-LKRSDH RNAi 1/+	0.2525
				repo-Gal4/+	0.0132
			UAS-LKRSDH RNAi 2/repo-Gal4	UAS-LKRSDH RNAi 2/+	0.5504
				repo-Gal4/+	0.5062
			UAS-LKRSDH RNAi 3/repo-Gal4	UAS-LKRSDH RNAi 3/+	0.9281
				repo-Gal4/+	0.0124
			UAS-LKRSDH RNAi 1/nsyb-Gal4	UAS-LKRSDH RNAi 1/+	0.0406
				nsyb-Gal4/+	0.1255
			UAS-LKRSDH RNAi 2/nsyb-Gal4	UAS-LKRSDH RNAi 2/+	0.0875
				nsyb-Gal4/+	0.0808
			UAS-LKRSDH RNAi 3/nsyb-Gal4	UAS-LKRSDH RNAi 3/+	0.1475
				nsyb-Gal4/+	0.0518
	Supplementary Fig. 2o	3d	UAS-dCas9/LKRSDH OE; repo-Gal4/+	UAS-dCas9/+	0.0230
				LKRSDH OE/+; repo-Gal4/+	0.0027
			UAS-dCas9/LKRSDH OE; nsyb-Gal4/+	UAS-dCas9/+	0.0002
				LKRSDH OE/+; nsyb-Gal4/+	0.0010
		40d	UAS-dCas9/LKRSDH OE; repo-Gal4/+	UAS-dCas9/+	0.0005
				LKRSDH OE/+; repo-Gal4/+	0.0008
			UAS-dCas9/LKRSDH OE; nsyb-Gal4/+	UAS-dCas9/+	0.0078
				LKRSDH OE/+; nsyb-Gal4/+	0.0273
	Supplementary Fig. 2p	3d	LKRSDHMB01942,UAS-dCas9/LKRSDH OE; repo-Gal4/+	LKRSDHMB01942,UAS-dCas9/+	0.6242
				LKRSDH OE/+; repo-Gal4/+	0.4629
			LKRSDHMB01942,UAS-dCas9/LKRSDH OE; nsyb-Gal4/+	LKRSDHMB01942,UAS-dCas9/+	0.2097
				LKRSDH OE/+; nsyb-Gal4/+	0.4285
		40d	LKRSDHMB01942,UAS-dCas9/LKRSDH OE; repo-Gal4/+	LKRSDHMB01942,UAS-dCas9/+	0.2417
				LKRSDH OE/+; repo-Gal4/+	0.0035
			LKRSDHMB01942,UAS-dCas9/LKRSDH OE; nsyb-Gal4/+	LKRSDHMB01942,UAS-dCas9/+	0.1371
				LKRSDH OE/+; nsyb-Gal4/+	0.0243
	Supplementary Fig. 2k-p	unpaired two-tailed Student’s t-test

## Sheet: Supplementary Fig. 3
	Supplementary Fig. 3b		Comparison		p value
		dilp1	3d w1118	3d LKRSDHMB01942	0.0592
				40d w1118	0.6407
			40d LKRSDHMB01942	3d LKRSDHMB01942	0.4676
				40d w1118	0.6524
		dilp4	3d w1118	3d LKRSDHMB01942	0.3871
				40d w1118	0.8062
			40d LKRSDHMB01942	3d LKRSDHMB01942	0.8275
				40d w1118	0.3081
	Supplementary Fig. 3b		unpaired two-tailed Student’s t-test
			Comparison		p value
	Supplementary Fig. 3c	ZT0	3d LKRSDHMB01942	3d w1118	0.6413
			40d LKRSDHMB01942	40d w1118	<0.0001
		ZT4	3d LKRSDHMB01942	3d w1118	0.7155
			40d LKRSDHMB01942	40d w1118	<0.0001
		ZT8	3d LKRSDHMB01942	3d w1118	0.0178
			40d LKRSDHMB01942	40d w1118	<0.0001
		ZT12	3d LKRSDHMB01942	3d w1118	0.0007
			40d LKRSDHMB01942	40d w1118	<0.0001
		ZT16	3d LKRSDHMB01942	3d w1118	0.0222
			40d LKRSDHMB01942	40d w1118	<0.0001
		ZT20	3d LKRSDHMB01942	3d w1118	0.1486
			40d LKRSDHMB01942	40d w1118	<0.0001
	Supplementary Fig. 3d	ZT0	3d LKRSDHMB01942	3d w1118	<0.0001
			40d LKRSDHMB01942	40d w1118	<0.0001
		ZT4	3d LKRSDHMB01942	3d w1118	<0.0001
			40d LKRSDHMB01942	40d w1118	0.0019
		ZT8	3d LKRSDHMB01942	3d w1118	<0.0001
			40d LKRSDHMB01942	40d w1118	<0.0001
		ZT12	3d LKRSDHMB01942	3d w1118	<0.0001
			40d LKRSDHMB01942	40d w1118	<0.0001
		ZT16	3d LKRSDHMB01942	3d w1118	<0.0001
			40d LKRSDHMB01942	40d w1118	<0.0001
		ZT20	3d LKRSDHMB01942	3d w1118	<0.0001
			40d LKRSDHMB01942	40d w1118	0.8260
	Supplementary Fig. 3e	ZT0	3d LKRSDHMB01942	3d w1118	<0.0001
			40d LKRSDHMB01942	40d w1118	<0.0001
		ZT4	3d LKRSDHMB01942	3d w1118	<0.0001
			40d LKRSDHMB01942	40d w1118	<0.0001
		ZT8	3d LKRSDHMB01942	3d w1118	<0.0001
			40d LKRSDHMB01942	40d w1118	<0.0001
		ZT12	3d LKRSDHMB01942	3d w1118	<0.0001
			40d LKRSDHMB01942	40d w1118	<0.0001
		ZT16	3d LKRSDHMB01942	3d w1118	<0.0001
			40d LKRSDHMB01942	40d w1118	<0.0001
		ZT20	3d LKRSDHMB01942	3d w1118	<0.0001
			40d LKRSDHMB01942	40d w1118	<0.0001
	Supplementary Fig. 3f	ZT0	3d LKRSDHMB01942	3d w1118	0.0197
			40d LKRSDHMB01942	40d w1118	0.0358
		ZT4	3d LKRSDHMB01942	3d w1118	0.0070
			40d LKRSDHMB01942	40d w1118	0.0094
		ZT8	3d LKRSDHMB01942	3d w1118	0.0330
			40d LKRSDHMB01942	40d w1118	0.0016
		ZT12	3d LKRSDHMB01942	3d w1118	0.0504
			40d LKRSDHMB01942	40d w1118	0.0105
		ZT16	3d LKRSDHMB01942	3d w1118	0.0002
			40d LKRSDHMB01942	40d w1118	0.0336
		ZT20	3d LKRSDHMB01942	3d w1118	0.0142
			40d LKRSDHMB01942	40d w1118	0.0081
	Supplementary Fig. 3c-f		unpaired two-tailed Student’s t-test

## Sheet: Supplementary Fig. 4
			Comparison		p value
	Supplementary Fig. 4a	3d	UAS-dilp3/dilp5-Gal4	UAS-dilp3/+	0.0156
				dilp5-Gal4/+	0.2716
			UAS-LKRSDH RNAi1/dilp5-Gal4	UAS-LKRSDH RNAi1/+	0.2266
				dilp5-Gal4/+	0.1079
		40d	UAS-dilp3/dilp5-Gal4	UAS-dilp3/+	<0.0001
				dilp5-Gal4/+	0.0051
			UAS-LKRSDH RNAi1/dilp5-Gal4	UAS-LKRSDH RNAi1/+	<0.0001
				dilp5-Gal4/+	0.0006
	Supplementary Fig. 4b	3d	LKRSDHMB01942/+; dilp1-5 KO/+	dilp1-5 KO/+	0.1378
				LKRSDHMB01942/+	0.0153
		40d	LKRSDHMB01942/+; dilp1-5 KO/+	dilp1-5 KO/+	0.7384
				LKRSDHMB01942/+	0.0107
	Supplementary Fig. 4c	3d	dilp3 mutant/dilp5 mutant	dilp3 mutant/+	0.3359
				dilp5 mutant/+	0.0177
			LKRSDHMB01942/+;dilp2 mutant/+	LKRSDHMB01942/+	0.2260
				dilp2 mutant/+	0.4488
			LKRSDHMB01942/+;dilp3 mutant/+	LKRSDHMB01942/+	0.4055
				dilp3 mutant/+	0.0221
			LKRSDHMB01942/+;dilp5 mutant/+	LKRSDHMB01942/+	0.1140
				dilp5 mutant/+	0.3829
			LKRSDHMB01942/+;dilp3 mutant/dilp5 mutant	LKRSDHMB01942/+	0.0901
				LKRSDHMB01942/+;dilp5 mutant/+	0.0048
		40d	dilp3 mutant/dilp5 mutant	dilp3 mutant/+	0.5243
				dilp5 mutant/+	0.4284
			LKRSDHMB01942/+;dilp2 mutant/+	LKRSDHMB01942/+	0.2956
				dilp2 mutant/+	0.0017
			LKRSDHMB01942/+;dilp3 mutant/+	LKRSDHMB01942/+	0.1579
				dilp3 mutant/+	0.7956
			LKRSDHMB01942/+;dilp5 mutant/+	LKRSDHMB01942/+	0.7293
				dilp5 mutant/+	0.0250
			LKRSDHMB01942/+;dilp3 mutant/dilp5 mutant	LKRSDHMB01942/+	0.5041
				LKRSDHMB01942/+;dilp5 mutant/+	0.2085
	Supplementary Fig. 4a-c		unpaired two-tailed Student’s t-test

[truncated: 6 more sheets: Supplementary Fig. 5, Supplementary Fig. 6, Supplementary Fig. 7, Supplementary Fig. 8, Supplementary Fig. 9, Supplementary Fig. 10]
