# Supplementary material for: LKRSDH-dependent histone modifications of insulin-like peptide sites contribute to age-related circadian rhythm changes
Source: Nat Commun. 2024 Apr 18;15:3336. doi: 10.1038/s41467-024-47740-4 (PMC11026460; doi:10.1038/s41467-024-47740-4)
Supplement: Supplementary file 8 — Source data [file 41467_2024_47740_MOESM8_ESM.zip › Source Data/Source Data.xlsx]

## Sheet: Fig.1A
Figure 1a	A: Arrhythmic	R: Rhythmic
3-day-old	1	2	3	4	5	6	7	8	9	10	11	12	13	14	15	16	17	18	19	20	21	22	23	24	25	26	27	28	29	30	31	32	33	34	35	36	37	38	39	40	41	42	43	44	45	46	47	48	49
w1118
	R	A	R	R	R	R	R	R	R	R	R	R	R	R	R	R	R	R	R	R	R	R	R	R	R	R	R	R	R	R	R	R
power	92	-7.5	122.7	133.8	66.2	144.1	67.1	106.9	82.7	70	99.6	111.6	110.3	77.5	48.6	67.4	101.7	83.8	56.5	100.6	117.8	78.5	122.8	72.5	135.5	50.1	89.7	76.6	126.1	88.3	137	116
Width	3.5	0	3.5	4	3.5	3.5	3	3.5	3.5	3	4	3.5	3.5	3.5	3	3	3.5	2.5	2.5	2.5	3.5	4	3.5	3.5	3.5	2.5	4	3.5	4	3.5	3.5	3.5
LKRSDHMB01942
	R	R	R	R	R	R	R	R	R	R	R	R	R	R	A	R	R	A	R	R	R	R	R	R	R	R	R	R	R	R
power	127.9	94.3	77.4	143.8	54.7	81.7	130.3	101.4	125.5	87	65.9	107.4	117.2	60.6	10.6	46.9	50.8	-3.1	62.5	62	108.2	57.3	124.6	102.5	120.3	109.7	103.9	33.8	69.2	124.5
Width	2.5	3.5	2	3	2.5	2.5	2.5	2.5	2.5	2.5	3.5	3.5	2.5	2.5	0.5	2.5	1.5	0	3	2	1.5	3	3	2.5	3.5	2.5	2.5	2	2	3
LKRSDH-Gal4/+
	R	R	R	A	R	A	R	R	R	R	R	R	R	R	R	R	R	R	A	R	R	R	R	R	R	A	R	A	R	R	R	R
power	89.3	80.1	100.6	25.3	51.3	22.3	56.6	56.2	84.2	91	156.7	139.6	102.1	30.4	77.5	121.8	135.2	87.2	79.2	101.3	107.1	81	82	116	62.4	137.3	118.6	97.2	103.5	95.3	131.4	59.5
Width	2.5	2	3	0.5	2	1	2	4	1.5	2.5	3	4	4	1.5	4	4.5	2	2	1	1.5	2	2.5	1.5	1.5	2	1	2	1	2	1.5	2.5	2
UAS-LKRSDH RNAi 1/+
	R	R	A	R	R	R	R	R	R	R	R	A	R	R	R	R	R	A	R	R	R	R	R	R	R	R	R	R	R	R	R	R
power	122	58.1	64.7	103.8	147.4	67.5	96.6	91.2	76.4	77.5	66.7	87.9	74.1	45.6	112.4	76.8	108.3	62.8	57.2	147.9	57.8	94.5	65.9	46.4	57.7	52.6	118.4	93.4	68.2	63.8	108.5	125
Width	2	1.5	1	2.5	2.5	2	3	2.5	2	2	2	1	2	2	2.5	2.5	2.5	1	2	2.5	2	3	2	1.5	1.5	2	2.5	2.5	2.5	2.5	2.5	2
UAS-LKRSDH RNAi 2/+
	R	R	R	R	R	R	R	R	R	R	R	R	R	R	R	R	R	R	R	R	R	R	R	R	R	R	R	R	R	R	R
power	124.8	145	106	58.3	53	164.1	115.5	86.5	135.5	109	123.8	138.8	84.1	140.3	176.4	139.3	170.3	98.3	111.5	104.2	100.5	44.3	63.8	149.9	141	161.8	131	143.1	86.4	156.3	68.9
Width	2.5	2.5	2.5	2.5	1.5	2.5	2.5	2	2.5	2.5	2.5	2.5	3	2.5	2.5	2.5	2.5	2	2.5	2	2	1.5	2	2.5	2.5	2.5	2.5	2.5	2	2.5	2
UAS-LKRSDH RNAi 3/+
	R	R	R	R	R	R	R	R	R	R	R	R	R	R	R	R	R	R	R	R	R	R	R	R	R	R	R	R
power	117.5	64	113.8	147.2	108	90.4	95.1	65.9	101.7	154.3	158.4	115.6	157	116.5	96.7	140.1	131.7	144.8	130	99.1	139.1	146.3	150.2	121.2	59.9	116.4	91.5	138.4
Width	2.5	2	2	2.5	1.5	2	2.5	1.5	2	2.5	2	2.5	2.5	2	2	2.5	2.5	2.5	2.5	2.5	2	2.5	2.5	2.5	2	2.5	2.5	2
UAS-LKRSDH RNAi 1/ LKRSDH-Gal4
	R	A	R	R	R	R	A	R	R	R	A	R	R	R	R	A	A	R	A	R	R	R	R	R	R	A	R	R	R	R
power	94.5	87.3	106.2	69.1	114	58.4	89.7	111.8	84.3	120.5	83.2	85.6	65.4	78	136.4	16.7	83	78.5	83.4	111.9	99.6	80.7	72.4	82.7	99.8	93.5	80.8	153.1	65.1	90.5
Width	2	1	2	2	2	2	0.5	2.5	1.5	4	1	1.5	2	1.5	2.5	0.5	1	2.5	1	2.5	1.5	2	1.5	1.5	2.5	1	1.5	2.5	2.5	2
LKRSDH-Gal4/+; UAS-LKRSDH RNAi 2/+
	R	R	R	R	R	R	R	A	R	R	R	R	R	R	A	R	R	R	R	R	R	R	R	R	R	R	R	R	R	R	A	A	A	R
power	122.7	23	129.9	141.9	38.4	28.4	89.7	80.4	85	125	132.8	126.3	127.5	116.9	-3.3	125.8	54.8	70.4	72.5	84	20.4	115.4	109.2	134.2	44	55.1	57.8	79.9	45.5	68.4	36.8	10	28.1	36.3
Width	2.5	2	2.5	2.5	1.5	1.5	2	1	2	2.5	1.5	2	2.5	2	0	2	1.5	1.5	1.5	2.5	1.5	2.5	2	2	2	1.5	2	2	1.5	2	1	0.5	1	2.5
LKRSDH-Gal4/+; UAS-LKRSDH RNAi 3/+
	R	R	R	R	R	R	R	R	R	R	R	R	A	R	A	R	A	R	R	R	R	R	R	R	R	A	R	R	R	R	R	A
power	28.1	84	72.4	38.6	46.8	51.5	146.8	46.7	81.6	73.1	56.2	73.5	7.8	86.1	51.6	31.2	15.8	78.2	112.3	109	153.7	101.4	41	104.7	119	96.8	96.9	46.2	127	102.7	59.4	17.6
Width	2	2	2	1.5	2	1.5	3	1.5	2	1.5	2	2	1.5	3	1	1.5	0.5	2	2.5	3	2	3	2	2	1.5	1	3.5	1.5	2	2.5	2	0.5
40-day-old	1	2	3	4	5	6	7	8	9	10	11	12	13	14	15	16	17	18	19	20	21	22	23	24	25	26	27	28	29	30	31	32	33	34	35	36	37	38	39	40	41	42	43	44	45	46	47	48	49
w1118
	R	R	R	R	R	R	R	R	R	R	A	R	R	A	R	A	A	A	R	R	R	R	R	R	R	R	R	R	R	A	R	R	A	R	R	R
power	84.8	107.8	43.7	83.2	86.1	106.4	46.5	41.2	97.7	62.7	28.8	119.4	94	32.3	24.9	36.5	8	5	117.2	90.7	73.8	23.1	37.9	119.2	143	90	110.6	63.6	89.5	4.3	80.9	79.8	9.3	40.3	90.9	52.5
Width	2.5	3	2	3	2	2.5	2	2	2.5	2.5	1	3	2.5	0.5	2	1	2	0.5	3	2	2.5	2	1.5	2	3	2	2.5	2.5	2	1	2.5	2.5	1	2.5	2.5	2.5
LKRSDHMB01942
	R	R	R	A	R	R	R	R	R	R	A	A	R	R	A	R	A	A	R	A	A	A	R	A	A	R	R	A	A	A	A	A	R	R	R	R	A	A
power	46.1	41.2	95.6	6.8	60.5	44.7	50.5	45.3	30	82.6	47.9	17.4	73.5	33.8	21.5	37.5	3	3.3	37.2	1.1	7.1	16.4	31.9	41.5	39.5	81.4	49.8	-8.1	-9.4	50.4	-17.7	19.2	36.6	31.3	24.2	37.4	-5.9	10.1
Width	3.5	3	3	0.5	3.5	2	4	1.5	1.5	2	1	1	3.5	2.5	0.5	2	0.5	0.5	2	0.5	0.5	1	1.5	1	1	2.5	2.5	0	0	0.5	0	1	2.5	3.5	2	3	0	0.5
LKRSDH-Gal4/+
	A	A	R	R	A	A	R	R	R	A	R	R	R	R	R	A	A	R	R	A	R	R	A	A	A	R	R	R	R	R	A	R	R	R	R	R	A	R	R
power	15.8	33.7	87.1	85.4	90.4	6	64.5	69	75.2	68.7	72.6	79.1	77.1	65.7	52	53.6	43	41.6	52.6	18.9	70.2	69.4	56.6	15.1	-10.4	49.6	68.3	63.7	58.2	95.1	15.4	46.3	72.3	120.3	68.5	72.2	71.5	85.6	42.5
Width	0.5	1	2.5	3	1	0.5	2.5	4	2	1	2.5	3	2.5	3	3	1	1	2	2.5	1	2.5	2	1	0.5	0	2	2.5	2.5	2.5	3	1	3	2.5	2	2.5	3.5	1	2	1.5
UAS-LKRSDH RNAi 1/+
	R	A	R	R	R	A	A	A	A	R	R	R	R	A	R	R	R	R	R	R	R	R	A	R
power	60.4	7.5	77.2	99.3	88.8	19.6	31.5	30.7	3.8	105.4	24.8	37	58.2	1.8	86.2	82.2	77.3	83.7	52.4	42.7	132	78.3	0.5	60.4
Width	2	0.5	1.5	2.5	2.5	0.5	0.5	0.5	0.5	3	1.5	2.5	1.5	1	2	2.5	2.5	3.5	2	1.5	2.5	2	0.5	2
UAS-LKRSDH RNAi 2/+
	A	R	R	R	R	A	A	A	R	A	R	R	R	R	R	A	R	R	R	R	R	R	R	R	R	A	R	R	R	A	R
power	11.7	85.3	160.1	115.3	73.6	-0.3	7.9	9.3	114.1	12.5	21.7	21.6	31.2	24.4	74.6	-0.9	61.7	66.3	52.7	34.4	83.1	79	82.4	47	74.1	14.8	57.9	49.1	117.9	9.3	77.4
Width	0.5	3.5	4	4.5	4	0	0.5	2	4	0.5	2.5	2.5	2	3.5	3.5	0	4	3	3	3.5	4	3.5	4	3.5	3.5	1	3.5	3.5	3.5	0.5	4
UAS-LKRSDH RNAi 3/+
	R	R	R	R	A	A	R	A	A	A	R	A	R	R	R	R	R	R	R	A	A	A	R	R	R	R	R	R	A	R	A	R	R	R	A	R	R	R	R	R	A
power	20.7	24.9	89.3	73.2	-1.4	0.2	95.3	4.1	6.9	1.8	14.7	8.9	47.9	60.1	88.6	52.9	79.2	89.3	32.4	8.7	24.1	56.9	76.2	93.9	101.5	35	54.7	35.5	63.3	36.7	-7.5	31.2	55	45.1	1.4	136.2	108.3	49.8	13.4	36.2	-0.8
Width	1.5	1.5	2	2	0	0.5	2	0.5	0.5	0.5	2.5	1	3.5	2	2.5	1.5	2.5	3	2.5	0.5	1	0.5	2.5	3	2.5	2.5	2	2	1	2	0	2	3	2.5	0.5	4	2	2	2	2.5	0
UAS-LKRSDH RNAi 1/ LKRSDH-Gal4
	R	R	R	R	R	A	A	R	R	R	A	A	A	R	R	A	R	A	A	A	R	R	A	R	A	A	A	A	A	R	A	A	A	A
power	25.3	33.4	64.6	35.6	45.4	120.2	73.2	33.2	53.3	55.3	47.3	94.5	80.6	67.1	34.2	86.6	39.4	19.1	29.5	79.9	58.6	39.6	45	37.3	55.9	41.4	17.1	16	3.6	57.1	1.8	11.2	-2.5	6.8
Width	2.5	2.5	2	1.5	1.5	1	1	2.5	2.5	2.5	0.5	1	1	2.5	2.5	1	2.5	0.5	1	0.5	2.5	2.5	0.5	2.5	1	1	0.5	0.5	0.5	5	0.5	0.5	0	0.5
LKRSDH-Gal4/+; UAS-LKRSDH RNAi 2/+
	A	A	R	A	R	A	A	R	A	A	R	R	R	R	R	A	A	A	R	A	A	A	A	A	A	A	R	A	A	A	R	R	R	R	R	A	A	A	A	R	A	A	R	A
power	47.6	8.1	51.9	15.2	55.1	65.4	39.3	40.5	6.1	86.5	49.9	40.1	41.9	52.7	36.7	45.3	48.9	13.6	47.7	-4.5	20.4	22.3	10.9	23.9	3.3	7.5	56.5	17.4	-6.3	0	35.2	41.3	48.8	39.4	37.2	-5.2	17.3	45.7	2	53.9	24.9	82	66.4	11.2
Width	0.5	0.5	1.5	0.5	2	1	1	1.5	1	1	1.5	2	1.5	2	1.5	1	0.5	0.5	2	0	0.5	0.5	1	0.5	0.5	0.5	2	0.5	0	0	2	2	1.5	2.5	3	0	1	1	0.5	1.5	1	1	2	0.5
LKRSDH-Gal4/+; UAS-LKRSDH RNAi 3/+
	R	A	R	R	A	R	R	A	A	R	R	A	R	A	R	A	A	R	R	A	A	A	A	A	A	A	A	A	A	R	R	A	A
power	47.6	60.1	52.6	56.1	49	40.8	32.6	31.9	34.7	54	46.4	96.3	27.2	25.8	39.8	-8.9	18.1	39.8	43.2	19.2	8.9	13.9	52.2	57.7	47.6	33	32.1	8.7	22.1	36.3	38.6	47.9	94
Width	2	0.5	1.5	2	0.5	1.5	2	1	1	2	2	0.5	2	1	3	0	0.5	2	2	0.5	1	1	1	1	1	1	1	0.5	1	2.5	2.5	1	1
[truncated: 1 more columns]

## Sheet: Fig.1B
Figure 1b	power values
3-day-old	1	2	3	4	5	6	7	8	9	10	11	12	13	14	15	16	17	18	19	20	21	22	23	24	25	26	27	28	29	30	31	32	33	34	35	36	37	38	39	40	41	42	43	44	45	46	47	48	49
w1118	92	122.7	133.8	66.2	144.1	67.1	106.9	82.7	70	99.6	111.6	110.3	77.5	48.6	67.4	101.7	83.8	56.5	100.6	117.8	78.5	122.8	72.5	135.5	50.1	89.7	76.6	126.1	88.3	137	116
LKRSDHMB01942	127.9	94.3	77.4	143.8	54.7	81.7	130.3	101.4	125.5	87	65.9	107.4	117.2	60.6	46.9	50.8	62.5	62	108.2	57.3	124.6	102.5	120.3	109.7	103.9	33.8	69.2	124.5
LKRSDH-Gal4/+	89.3	80.1	100.6	51.3	56.6	56.2	84.2	91	156.7	139.6	102.1	30.4	77.5	121.8	135.2	87.2	101.3	107.1	81	82	116	62.4	118.6	103.5	95.3	131.4	59.5
UAS-LKRSDH RNAi 1/+	122	58.1	103.8	147.4	67.5	96.6	91.2	76.4	77.5	66.7	74.1	45.6	112.4	76.8	108.3	57.2	147.9	57.8	94.5	65.9	46.4	57.7	52.6	118.4	93.4	68.2	63.8	108.5	125
UAS-LKRSDH RNAi 2/+	124.8	145	106	58.3	53	164.1	115.5	86.5	135.5	109	123.8	138.8	84.1	140.3	176.4	139.3	170.3	98.3	111.5	104.2	100.5	44.3	63.8	149.9	141	161.8	131	143.1	86.4	156.3	68.9
UAS-LKRSDH RNAi 3/+	117.5	64	113.8	147.2	108	90.4	95.1	65.9	101.7	154.3	158.4	115.6	157	116.5	96.7	140.1	131.7	144.8	130	99.1	139.1	146.3	150.2	121.2	59.9	116.4	91.5	138.4
UAS-LKRSDH RNAi 1/ LKRSDH-Gal4	94.5	106.2	69.1	114	58.4	111.8	84.3	120.5	85.6	65.4	78	136.4	78.5	111.9	99.6	80.7	72.4	82.7	99.8	80.8	153.1	65.1	90.5
LKRSDH-Gal4/+; UAS-LKRSDH RNAi 2/+	122.7	23	129.9	141.9	38.4	28.4	89.7	85	125	132.8	126.3	127.5	116.9	125.8	54.8	70.4	72.5	84	20.4	115.4	109.2	134.2	44	55.1	57.8	79.9	45.5	68.4	36.3
LKRSDH-Gal4/+; UAS-LKRSDH RNAi 3/+	28.1	84	72.4	38.6	46.8	51.5	146.8	46.7	81.6	73.1	56.2	73.5	86.1	31.2	78.2	112.3	109	153.7	101.4	41	104.7	119	96.9	46.2	127	102.7	59.4
40-day-old	1	2	3	4	5	6	7	8	9	10	11	12	13	14	15	16	17	18	19	20	21	22	23	24	25	26	27	28	29	30	31	32	33	34	35	36	37	38	39	40	41	42	43	44	45	46	47	48	49
w1118	84.8	107.8	43.7	83.2	86.1	106.4	46.5	41.2	97.7	62.7	119.4	94	24.9	117.2	90.7	73.8	23.1	37.9	119.2	143	90	110.6	63.6	89.5	80.9	79.8	40.3	90.9	52.5
LKRSDHMB01942	46.1	41.2	95.6	60.5	44.7	50.5	45.3	30	82.6	73.5	33.8	37.5	37.2	31.9	81.4	49.8	36.6	31.3	24.2	37.4
LKRSDH-Gal4/+	87.1	85.4	64.5	69	75.2	72.6	79.1	77.1	65.7	52	41.6	52.6	70.2	69.4	49.6	68.3	63.7	58.2	95.1	46.3	72.3	120.3	68.5	72.2	85.6	42.5
UAS-LKRSDH RNAi 1/+	60.4	77.2	99.3	88.8	105.4	24.8	37	58.2	86.2	82.2	77.3	83.7	52.4	42.7	132	78.3	60.4
UAS-LKRSDH RNAi 2/+	85.3	160.1	115.3	73.6	114.1	21.7	21.6	31.2	24.4	74.6	61.7	66.3	52.7	34.4	83.1	79	82.4	47	74.1	57.9	49.1	117.9	77.4
UAS-LKRSDH RNAi 3/+	20.7	24.9	89.3	73.2	95.3	14.7	47.9	60.1	88.6	52.9	79.2	89.3	32.4	76.2	93.9	101.5	35	54.7	35.5	36.7	31.2	55	45.1	136.2	108.3	49.8	13.4	36.2
UAS-LKRSDH RNAi 1/ LKRSDH-Gal4	25.3	33.4	64.6	35.6	45.4	33.2	53.3	55.3	67.1	34.2	39.4	58.6	39.6	37.3	57.1
LKRSDH-Gal4/+; UAS-LKRSDH RNAi 2/+	51.9	55.1	40.5	49.9	40.1	41.9	52.7	36.7	47.7	56.5	35.2	41.3	48.8	39.4	37.2	53.9	66.4
LKRSDH-Gal4/+; UAS-LKRSDH RNAi 3/+	47.6	52.6	56.1	40.8	32.6	54	46.4	27.2	39.8	39.8	43.2	36.3	38.6
[truncated: 1 more columns]

## Sheet: Fig.1C
Figure 1c	A: Arrhythmic	R: Rhythmic
3-day-old	1	2	3	4	5	6	7	8	9	10	11	12	13	14	15	16	17	18	19	20	21	22	23	24	25	26	27	28	29	30	31	32	33	34	35	36	37	38	39	40	41	42	43	44	45	46	47	48	49
UAS-dCas9/+
	R	R	R	R	R	R	R	R	R	R	R	A	R	R	R	R	R	A	R	R	R	R	A	R	R	R	R	R	R	R	R	A	R	A	R	R
power	89.8	85.2	113.6	107	45.3	89.4	109.8	107.6	75.7	101.9	72.5	11.3	109.9	60.9	63.2	58.7	101.6	57	164.5	95.5	79.6	122.7	2.7	56	121.1	117.1	62.7	99.1	57.9	66.8	36.9	28.1	54.7	35.9	109.8	104.5
Width	3.5	3	3	3.5	1.5	2	3.5	2	2.5	2.5	3.5	1	3	2.5	2	2	2.5	1	3.5	2	3	3	0.5	2	3.5	2	2	3	2	2	3	1	1.5	1	2.5	3
LKRSDHMB01942, UAS-dCas9/+
	R	R	R	R	R	R	R	A	R	R	R	R	A	R	A	R	R	R	R	R	R	R	R	R	R	A	A	R	R	A	A	R
power	74.3	124.4	72.4	75.3	99.6	89.3	63.9	116.9	77	29.9	67.4	47.7	34	85.9	67.2	92.4	129.6	89.5	124.5	78.6	86.7	92.6	129.9	106.1	120.8	38.5	26.7	140.7	92.7	34.6	32.2	120.7
Width	2.5	1.5	2	2.5	2.5	2.5	1.5	1	2	1.5	3.5	2	0.5	2.5	1	2	2	2.5	2.5	1.5	1.5	5	2.5	1.5	3	0.5	0.5	2	2	1	1	2.5
LKRSDH-Gal4, LKRSDH OE/+
	R	R	R	R	R	R	R	R	R	R	R	R	R	R	R	R	R	R	R	R	R	R	R	R	R	R	R	R	R	R	R
power	144.1	120.6	115.7	131.5	75.6	75	142	83.1	56.1	101.3	79.6	41.1	65.1	83.8	132.2	118.6	64.6	85.3	94.2	115.9	129	91.2	36.6	96.9	79.1	89.9	118.7	129.8	80.2	97.5	158.6
Width	3.5	2.5	3	3.5	2.5	3	2.5	2.5	2	3.5	2.5	1.5	1.5	2.5	3.5	3	2.5	2	3	4.5	3	3.5	3	2.5	2.5	3	3	2	3	2	2.5
UAS-dCas9/LKRSDH-Gal4, LKRSDH OE
	R	R	A	A	R	R	R	R	R	R	R	R	A	R	R	R	R	A	R	A	R	R	R	R	R	A	R	R	R	R	R	A	R	R	R	R	R	R	R	R	R
power	62.5	162.3	57.5	66.5	91	56.6	84.9	64.9	110.1	79.5	111	90.6	73.3	75.9	118.6	128.8	78.7	80	90.6	116.3	70.5	104.6	116.5	67.2	89.2	29	74.6	64.6	106.4	123.8	92.2	74.1	95.7	49.7	125.9	106.2	102.1	117	77.3	103	127
Width	3	3	0.5	1	2	3	2	2.5	2	2.5	2.5	1.5	1	2	3	3	1.5	1	3	1	1.5	2	1.5	2	2	1	2	2.5	3	3	3	1	3	2	3	3	2	2	2	2	3
LKRSDHMB01942, UAS-dCas9/LKRSDH-Gal4, LKRSDH OE
	A	R	R	R	R	R	A	R	A	R	R	R	R	R	R	R	A	A	R	R	R	R	A	R	R	R	R	R	R	A	R
power	78.8	95.9	113.8	121.1	53.7	98.9	114	126.3	57	83.1	143.2	96.1	112.4	65.4	67.6	96.9	89.7	37.7	67	125.1	94	114.6	28.7	130.9	105.9	92.7	128.4	79.5	119.9	25.7	87.6
Width	1	1.5	2	2.5	2	2.5	1	2.5	0.5	2	3.5	1.5	2.5	2.5	2	2.5	1	0.5	3.5	2.5	2	2	0.5	4	3	3.5	2	3	2.5	0.5	2.5
40-day-old	1	2	3	4	5	6	7	8	9	10	11	12	13	14	15	16	17	18	19	20	21	22	23	24	25	26	27	28	29	30	31	32	33	34	35	36	37	38	39	40	41	42	43	44	45	46	47	48	49
UAS-dCas9/+
	R	A	R	R	R	R	R	A	A	R	A	R	A	R	R	R	R	R	A	R	R	R	R	R	R	R
power	44.9	1.4	73.1	70.4	44.1	50.8	98.6	32.2	-11.5	110	-0.6	54.3	32.8	76.6	112.9	81.8	50.3	129.1	90	57.5	66.3	45.8	121.6	112.4	56.2	116.2
Width	2	0.5	3	2	1.5	2.5	2.5	1	0	2.5	0	1.5	1	2.5	4	2	3	2	1	2	4.5	2	2.5	2	2.5	2
LKRSDHMB01942, UAS-dCas9/+
	A	R	R	A	A	A	A	A	A	A	A	A	A	A	R	A	A	R	R	R	A	A	A	R	A	R	R	R	R	R
power	36.4	100.6	44.9	0.5	44.2	24.6	27.2	33.4	34.3	23.6	-2	16.4	22.4	43.4	123.9	13.7	-2	66.9	118.9	84.4	20.8	17.9	43.7	35.6	57	23.6	39.2	43.8	24.9	51.2
Width	0.5	2	2.5	0.5	1	1	0.5	1	1	0.5	0	0.5	1	0.5	2	1	0	2	4.5	2	0.5	0.5	1	2	1	2.5	2	1.5	1.5	3.5
LKRSDH-Gal4, LKRSDH OE/+
	R	R	R	R	R	R	R	R	R	R	R	R	A	A	R	R	R	A	R	R	A	R	R	R	R	R	R	R	R
power	93	119.7	160	126.6	113.2	123.5	151.5	140.2	115.6	53.7	125.8	98.5	126.6	72.6	163.2	72.4	138	85	130.7	96.7	17.8	77.1	134	61.4	104.9	133.9	111.7	80.4	127.5
Width	2.5	2	3	2.5	2.5	3	2.5	2.5	2.5	1.5	2.5	2	1	1	2.5	3	2.5	1	2.5	2.5	0.5	1.5	3	2	2	2.5	2.5	2	2
UAS-dCas9/LKRSDH-Gal4, LKRSDH OE
	A	R	A	A	R	A	R	R	R	A	A	A	A	A	A	A	R	R	A	R	R	R	A	A	R	R	A	A
power	21.4	46.1	5.8	1.9	35.6	47	46.8	101.1	88	65.3	21.3	20.1	46.4	47.2	18.2	27.8	46.7	95.9	47.4	49.5	42.7	24.9	16.6	10.4	51.6	57.5	-3.9	54.6
Width	0.5	1.5	1.5	0.5	2	1	1.5	1.5	2.5	0.5	0.5	0.5	0.5	1	1	1	1.5	1.5	1	2	1.5	2	1	0.5	1.5	1.5	0	1
LKRSDHMB01942, UAS-dCas9/LKRSDH-Gal4, LKRSDH OE
	R	A	R	R	R	R	R	A	R	A	A	A	R	R	R	A	A	R	R	R	R	R	R	R	R	A	R	A	A	A	R	R	R	R	R	R	R
power	73.6	47.4	75.8	110.9	72.9	78	123.9	98.6	134	12.7	75.8	22.5	97.8	131.4	97.5	13.7	11.5	63.1	23.3	68.5	43.1	103.7	44.3	58.5	20.3	4.1	69.6	16.8	60.2	78.3	26.6	73.8	90.6	82.4	89.1	58.6	116.4
Width	2	0.5	1.5	2.5	2.5	2.5	1.5	1	2.5	1	0.5	0.5	3	2	2	0.5	0.5	1.5	1.5	3	2.5	3	2.5	2	1.5	0.5	2.5	0.5	1	1	3	3.5	2	2	3	3	2.5
[truncated: 1 more columns]

## Sheet: Fig.1D
Figure 1d	power values
3-day-old	1	2	3	4	5	6	7	8	9	10	11	12	13	14	15	16	17	18	19	20	21	22	23	24	25	26	27	28	29	30	31	32	33	34	35	36	37	38	39	40	41	42	43	44	45	46	47	48	49
UAS-dCas9/+	89.8	85.2	113.6	107	45.3	89.4	109.8	107.6	75.7	101.9	72.5	109.9	60.9	63.2	58.7	101.6	164.5	95.5	79.6	122.7	56	121.1	117.1	62.7	99.1	57.9	66.8	36.9	54.7	109.8	104.5
LKRSDHMB01942, UAS-dCas9/+	144.1	120.6	115.7	131.5	75.6	75	142	83.1	56.1	101.3	79.6	41.1	65.1	83.8	132.2	118.6	64.6	85.3	94.2	115.9	129	91.2	36.6	96.9	79.1	89.9	118.7	129.8	80.2	97.5	158.6
LKRSDH-Gal4, LKRSDH OE/+	62.5	162.3	91	56.6	84.9	64.9	110.1	79.5	111	90.6	75.9	118.6	128.8	78.7	90.6	70.5	104.6	116.5	67.2	89.2	74.6	64.6	106.4	123.8	92.2	95.7	49.7	125.9	106.2	102.1	117	77.3	103	127
UAS-dCas9/LKRSDH-Gal4, LKRSDH OE	74.3	124.4	72.4	75.3	99.6	89.3	63.9	77	29.9	67.4	47.7	85.9	92.4	129.6	89.5	124.5	78.6	86.7	92.6	129.9	106.1	120.8	140.7	92.7	120.7
LKRSDHMB01942, UAS-dCas9/LKRSDH-Gal4, LKRSDH OE	95.9	113.8	121.1	53.7	98.9	126.3	83.1	143.2	96.1	112.4	65.4	67.6	96.9	67	125.1	94	114.6	130.9	105.9	92.7	128.4	79.5	119.9	87.6
40-day-old	1	2	3	4	5	6	7	8	9	10	11	12	13	14	15	16	17	18	19	20	21	22	23	24	25	26	27	28	29	30	31	32	33	34	35	36	37	38	39	40	41	42	43	44	45	46	47	48	49
UAS-dCas9/+	44.9	73.1	70.4	44.1	50.8	98.6	110	54.3	76.6	112.9	81.8	50.3	129.1	57.5	66.3	45.8	121.6	112.4	56.2	116.2
LKRSDHMB01942, UAS-dCas9/+	93	119.7	160	126.6	113.2	123.5	151.5	140.2	115.6	53.7	125.8	98.5	163.2	72.4	138	130.7	96.7	77.1	134	61.4	104.9	133.9	111.7	80.4	127.5
LKRSDH-Gal4, LKRSDH OE/+	46.1	35.6	46.8	101.1	88	46.7	95.9	49.5	42.7	24.9	51.6	57.5
UAS-dCas9/LKRSDH-Gal4, LKRSDH OE	100.6	44.9	123.9	66.9	118.9	84.4	35.6	23.6	39.2	43.8	24.9	51.2
LKRSDHMB01942, UAS-dCas9/LKRSDH-Gal4, LKRSDH OE	73.6	75.8	110.9	72.9	78	123.9	134	97.8	131.4	97.5	63.1	23.3	68.5	43.1	103.7	44.3	58.5	20.3	69.6	26.6	73.8	90.6	82.4	89.1	58.6	116.4
[truncated: 1 more columns]

## Sheet: Fig.1T
Figure 1t	intensity
Axis [μm]	GFP	LKRSDH
0	0.459322	1
0.6	0.309743	1.30974
1.2	0.0698089	1.23828
1.8	2.87436	4.5428
2.4	1.88212	11.3335
3	3.21398	13.447
3.6	5.83395	20.581
4.2	5.41553	22.9368
4.8	8.23665	25.7872
5.4	10.3358	38.6454
6	13.3773	43.1206
6.6	8.47031	51.2669
7.2	7.78042	60.6796
7.8	7.88653	56.2555
8.4	11.6782	65.4282
9	13.4878	78.6544
9.6	17.7804	83.2731
10.2	19.1025	83.3086
10.8	13.9452	118.958
11.4	9.07433	123.945
12	9.0055	131.144
12.6	8.22092	132.324
13.2	6.07338	132.841
13.8	6.89514	130.842
14.4	6.62469	127.381
15	6.91948	129.933
15.6	6.90448	128.707
16.2	6.98679	129.699
16.8	8.64311	133.129
17.4	8.70746	130.84
18	7.97939	127.841
18.6	9.03092	127.541
19.2	11.3606	123.47
19.8	13.7833	137.384
20.4	19.7782	137.779
21	30.2091	133.109
21.6	41.023	124.291
22.2	47.249	127.494
22.8	57.3104	133.78
23.4	47.9877	139.61
24	42.0484	134.967
24.6	38.6636	137.623
25.2	37.666	134.257
25.8	34.6956	132.308
26.4	43.1668	135.547
27	53.8173	137.714
27.6	66.7672	146.49
28.2	62.7928	149.863
28.8	54.9107	146.096
29.4	44.4758	142.733
30	50.2667	141.899
30.6	34.9916	136.077
31.2	30.9626	131.029
31.8	38.995	137.384
32.4	56.6289	145.259
33	70.9369	151.373
33.6	69.5713	149.963
34.2	66.2589	146.375
34.8	68.7376	149.427
35.4	65.4319	149.952
36	62.6651	149.288
36.6	41.2081	151.691
37.2	38.1964	152.226
37.8	27.8738	146.294
38.4	22.9853	145.144
39	25.5079	149.309
39.6	28.348	149.74
40.2	36.3078	152.901
40.8	41.3001	160.645
41.4	34.2804	158.913
42	30.2208	158.395
42.6	28.1472	151.14
43.2	34.4376	159.439
43.8	41.2325	157.275
44.4	36.2977	155.599
45	29.598	154.803
45.6	31.4108	159.39
46.2	35.2201	155.795
46.8	43.8947	153.885
47.4	40.929	158.709
48	44.3121	157.955
48.6	47.558	157.192
49.2	47.5248	159.872
49.8	41.7343	164.695
50.4	35.8011	167.621
51	27.8022	172.994
51.6	11.6134	176.645
52.2	7.75538	170.76
52.8	7.81854	170.223
53.4	5.39823	171.864
54	7.11045	178.361
54.6	9.85169	175.634
55.2	15.0789	174.253
55.8	27.5561	186.624
56.4	24.8661	186.246
57	18.9439	181.718
57.6	11.217	182.198
58.2	13.9918	183.768
58.8	23.2943	176.999
59.4	44.9362	175.36
60	40.8796	180.84
60.6	27.3157	176.523
61.2	14.7822	178.034
61.8	7.54468	182.87
62.4	5.51732	182.423
63	6.46371	187.319
63.6	7.14901	195.037
64.2	5.97704	188.861
64.8	4.90264	187.602
65.4	6.3637	181.751
66	5.67414	189.424
66.6	7.27262	198.735
67.2	7.5827	195.707
67.8	6.33435	189.46
68.4	6.41595	192.801
69	5.39755	188.04
69.6	5.265	185.003
70.2	6.52065	189.916
70.8	6.30331	195.499
71.4	5.58746	197.695
72	5.68793	196.913
72.6	5.70156	193.795
73.2	6.43993	194.053
73.8	6.12412	194.752
74.4	6.58002	195.286
75	6.70761	196.143
75.6	6.64961	195.976
76.2	6.9094	195.359
76.8	6.6484	203.081
77.4	7.89993	201.267
78	6.45154	202.594
78.6	5.33435	202.658
79.2	5.28147	194.637
79.8	4.68146	196.915
80.4	4.71483	204.984
81	7.49934	206.177
81.6	5.80929	207.536
82.2	5.67465	203.781
82.8	6.25504	201.937
83.4	6.34379	200.292
84	6.28464	198.554
84.6	6.9452	200.824
85.2	6.15889	202.339
85.8	7.33456	197.926
86.4	7.86609	197.97
87	7.84955	207.419
87.6	5.90562	197.427
88.2	6.04905	195.583
88.8	6.38921	194.445
89.4	6.14176	194.67
90	9.78859	190.417
90.6	9.83301	185.346
91.2	8.38197	186.251
91.8	11.0008	187.876
92.4	12.8459	178.206
93	14.6208	174.408
93.6	14.5297	167.792
94.2	9.94662	172.971
94.8	8.07832	182.131
95.4	6.17664	182.586
96	7.57423	176.868
96.6	8.18627	178.798
97.2	8.01119	178.76
97.8	8.69008	180.494
98.4	9.16037	181.375
99	8.53209	182.486
99.6	8.62352	176.471
100.2	8.32262	173.557
100.8	7.63085	178.96
101.4	5.66486	174.936
102	8.07829	180.175
102.6	9.96481	183.842
103.2	13.4883	188.671
103.8	17.1314	183.49
104.4	17.2665	186.086
105	14.9941	183.507
105.6	13.5115	180.958
106.2	8.885	169.95
106.8	9.309	169.878
107.4	12.0516	166.32
108	12.0362	176.101
108.6	12.3023	176.625
109.2	13.5143	180.591
109.8	15.254	175.189
110.4	15.0223	167.078
111	10.2537	164.381
111.6	11.6793	168.74
112.2	11.3454	174.237
112.8	15.1013	177.451
113.4	27.2474	178.971
114	29.9128	177.04
114.6	25.9557	182.88
115.2	22.2759	184.055
115.8	23.3647	180.528
116.4	34.2305	175.699
117	45.0934	176.834
117.6	43.651	180.927
118.2	44.5033	176.973
118.8	46.4882	177.182
119.4	43.0844	178.832
120	49.8859	178.479
120.6	59.019	177.811
121.2	73.4777	176.023
121.8	79.2302	177.42
122.4	75.3292	171.752
123	74.1875	165.347
123.6	73.6214	165.04
124.2	68.0326	170.576
124.8	59.9297	172.787
125.4	58.7892	173.352
126	77.2101	172.688
126.6	106.772	174.456
127.2	149.011	179.442
127.8	143.343	176.961
128.4	164.011	176.628
129	179.588	174.78
129.6	117.305	173.859
130.2	70.1051	178.435
130.8	45.2795	178.387
131.4	42.9579	179.974
132	39.016	173.688
132.6	39.2431	171.921
133.2	34.1985	172.631
133.8	33.8762	176.612
134.4	31.8278	175.56
135	31.0638	176.85
135.6	29.1857	180.696
136.2	29.5138	172.725
136.8	28.3712	172.851
137.4	36.513	169.255
138	42.0045	168.319
138.6	45.2205	168.089
139.2	49.5814	171.123
139.8	48.6182	162.597
140.4	46.2688	159.493
141	32.4668	159.009
141.6	21.6013	157.381
142.2	17.8478	154
142.8	18.7974	154.825
143.4	21.7985	157.642
144	30.2602	160.637
144.6	36.8189	164.218
145.2	43.3554	161.856
145.8	53.2725	158.476
146.4	52.5961	164.545
147	58.2998	162.945
147.6	52.4386	160.468
148.2	40.3742	156.013
148.8	35.6323	159.674
149.4	33.0811	163.529
150	30.6158	162.622
150.6	33.767	161.052
151.2	33.1746	153.363
151.8	28.659	152.129
152.4	26.9651	155.653
153	24.6426	155.45
153.6	23.9388	159.864
154.2	23.3302	161.698
154.8	20.1822	163.008
155.4	18.7383	161.583
156	19.107	163.091
156.6	16.5764	155.054
157.2	13.4084	165.505
157.8	12.0875	163.594
158.4	13.6534	164.306
159	15.4886	171.637
159.6	15.2114	162.32
160.2	14.0573	158.906
160.8	14.7791	153.659
161.4	16.326	140.737
162	14.5	146.14
162.6	12.6316	145.443
163.2	10.3193	143.196
163.8	11.5355	142.639
164.4	11.1652	142.773
165	10.6004	142.082
165.6	10.6563	131.341
166.2	9.7334	130.842
166.8	10.5257	129.751
167.4	13.797	130.175
168	15.7048	127.42
168.6	17.8788	125.223
169.2	15.8116	126.498
169.8	10.2387	126.75
170.4	11.5333	137.411
171	16.0883	139.014
171.6	16.1273	128.554
172.2	16.8785	129.09
172.8	26.4212	127.946
173.4	46.0762	128.574
174	54.4792	134.706
174.6	65.6059	143.061
175.2	75.6438	146.871
175.8	81.2975	144.348
176.4	75.8423	139.708
177	73.3212	140.066
177.6	67.7954	142.941
178.2	57.6987	145.123
178.8	49.7328	142.702
179.4	33.3841	138.084
180	26.3562	126.26
180.6	23.7428	126.761
181.2	23.3617	128.528
181.8	24.633	132.44
182.4	25.5737	131.238
183	20.817	129.565
183.6	17.4791	124.838
184.2	13.7488	125.374
184.8	11.1715	130.059
185.4	14.6289	137.379
186	19.2583	134.219
186.6	15.8632	130.382
187.2	16.7478	128.969
187.8	13.8473	128.753
188.4	13.4959	135.415
189	9.35398	127.819
189.6	7.68155	122.598
190.2	5.46192	125.644
190.8	6.25459	124.749
191.4	7.03752	128.484
192	7.42208	133.587
192.6	6.52548	139.834
193.2	6.33418	128.491
193.8	6.3109	119.559
194.4	6.84244	122.101
195	6.691	126.841
195.6	6.5917	135.354
196.2	6.87887	131.48
196.8	6.79481	121.764
197.4	5.70334	117.661
198	6.09269	123.056
198.6	8.75743	127.81
199.2	9.30834	126.074
199.8	8.6302	118.045
200.4	8.32378	119.315
201	8.62343	122.511
201.6	7.999	121.984
202.2	7.433	120.276
202.8	7.03963	120.624
203.4	8.72296	116.036
204	7.45994	121.885
204.6	9.18428	119.933
205.2	8.30013	111.162
205.8	6.13309	116.102
206.4	6.10576	120.223
207	7.44213	118.554
207.6	6.26947	121.312
208.2	6.17932	110.664
208.8	5.26418	103.576
209.4	7.77676	102.188
210	6.99895	112.319
210.6	6.76825	115.521
211.2	8.41804	118.685
211.8	7.08616	119.897
212.4	6.12148	116.248
213	6.40046	70.9909
213.6	7.89065	79.5403
214.2	9.41636	73.6878
214.8	10.5373	72.8684
215.4	11.2027	72.3857
216	11.0123	75.6243
216.6	13.473	84.4248
217.2	15.2582	89.7661
217.8	21.3057	91.6877
218.4	15.7903	83.6548
219	15.126	78.3491
219.6	11.3463	73.1046
220.2	7.19443	79.2747
220.8	8.6198	74.4006
221.4	8.58176	68.0447
222	6.30182	69.3439
222.6	6.73694	73.5171
223.2	6.15492	68.7976
223.8	6.5563	56.3088
224.4	6.24631	52.604
225	5.65757	51.3265
225.6	4.37033	50.2962
226.2	4.18726	38.0256
226.8	3.62278	30.1484
227.4	2.79524	24.7861
228	1.61593	20.225
228.6	2.42524	14.6156
229.2	1.48509	13.0976
229.8	1.96584	9.98459
230.4	1.88845	9.60731
231	1.11303	7.22606
231.6	1.54324	6.48174
232.2	1.8065	6.81242
232.8	1.02506	6.98878
233.4	1.58819	6.11479
234	0.805279	5.21191
234.6	0.605281	5.05509
235.2	1.04059	4.95941
235.8	1.55416	4.44584
236.4	1.34729	4.57025
237	1.35355	3.66059
237.6	1.32025	3.66353
238.2	1.54209	3.66231
238.8	1	3.68903
239.4	1	3.13326
240	1.56508	4.42284
240.6	2	4.752
241.2	1.7414	4.7414
241.8	1.72403	4.01142
242.4	2.66112	6.27375
243	3.59595	8.39322
243.6	6.89082	12.3501
244.2	7.4702	12.7609
244.8	5.79241	15.08
245.4	4.68219	18.818
246	3.46134	16.0601
246.6	3.24913	15.826
247.2	4.53672	14.9584
247.8	5.86703	14.1562
248.4	7.80958	14.4756

## Sheet: Fig.1U
Figure 1u	intensity
Axis [μm]	GFP	LKRSDH
0	4.86092	10.8514
0.6	6.03359	11.2657
1.2	7.86483	14.0236
1.8	7.60159	16.9064
2.4	7.46515	18.3422
3	6.67435	12.453
3.6	5.47425	8.57937
4.2	7.23471	11.7786
4.8	6.79707	15.8861
5.4	6.56753	16.1052
6	6.20369	12.9788
6.6	5.61477	11.2192
7.2	4.91306	8.03007
7.8	3.165	8
8.4	2.76401	8.0098
9	2.95595	8.15227
9.6	4.54558	10.2766
10.2	9.94691	21.0697
10.8	21.9771	20.9833
11.4	39.6127	46.4284
12	51.7325	57.5505
12.6	52.4193	61.2036
13.2	55.3403	56.5071
13.8	54.3138	68.8495
14.4	34.4576	68.6524
15	21.411	56.0895
15.6	17.2296	57.4678
16.2	21.6812	68.2997
16.8	33.3319	85.7487
17.4	52.8873	95.9117
18	61.3674	92.6052
18.6	43.8999	86.6367
19.2	41.2275	89.9297
19.8	50.2216	93.8701
20.4	39.0757	85.823
21	24.0577	80.594
21.6	28.4736	87.1001
22.2	29.5631	99.7203
22.8	35.8665	105.148
23.4	44.1733	105.97
24	39.961	106.29
24.6	30.4694	86.423
25.2	38.3582	99.3893
25.8	38.375	107.845
26.4	25.8466	106.149
27	17.0971	110.957
27.6	18.6723	114.065
28.2	15.7914	106.059
28.8	16.8768	95.8795
29.4	21.8024	110.807
30	28.9391	111.427
30.6	36.0814	103.335
31.2	34.449	97.4597
31.8	29.5319	102.6
32.4	20.2778	114.188
33	12.8606	115.418
33.6	9.56223	118.266
34.2	9.38449	122.014
34.8	9.18557	128.17
35.4	8.7994	127.425
36	8.85902	109.889
36.6	7.97035	107.638
37.2	8.75247	120.211
37.8	8.43775	119.18
38.4	8.28855	118.471
39	10.016	111.573
39.6	11.7171	112.132
40.2	12.3582	125.891
40.8	16.2341	144.831
41.4	23.968	151.511
42	44.7413	166.794
42.6	36.6709	171.787
43.2	15.9693	176.018
43.8	7.94765	179.445
44.4	7.78797	178.065
45	6.86247	182.191
45.6	7.97264	177.552
46.2	8	185.519
46.8	6.61563	187.283
47.4	7.42632	187.838
48	7.45681	189.55
48.6	7.20243	186.489
49.2	8.10032	189.737
49.8	8.22818	180.459
50.4	6.05416	181.266
51	6.6105	183.648
51.6	8.38609	185.241
52.2	7.14421	189.287
52.8	7.63884	192.293
53.4	7.38568	196.89
54	8.20478	196.418
54.6	7.02402	194.402
55.2	7.09436	198.728
55.8	7.21522	196.061
56.4	7.42645	199.327
57	7.43485	202.917
57.6	7.30987	195.613
58.2	9.91835	194.384
58.8	7.50555	197.027
59.4	8.2562	190.377
60	10.1597	194.057
60.6	9.40876	199.245
61.2	8.2968	201.431
61.8	8.61771	194.393
62.4	7.99601	203.879
63	7.53161	199.359
63.6	7.33293	202.39
64.2	7.38006	201.142
64.8	8.44552	196.663
65.4	9.65346	199.041
66	8.8006	193.683
66.6	8.41859	198.801
67.2	9.67714	198.906
67.8	7.15149	199.347
68.4	6.29426	204.522
69	7.132	204.23
69.6	7.12856	208.333
70.2	7.3004	205.731
70.8	9.77426	205.134
71.4	8.60695	184.807
72	10.5136	178.409
72.6	14.1907	178.381
73.2	22.0915	172.155
73.8	77.1352	175.449
74.4	111.852	167.04
75	159.068	152.214
75.6	147.318	137.276
76.2	101.108	135.512
76.8	92.6255	127.26
77.4	79.9854	111.002
78	77.4193	111.573
78.6	94.7023	115.467
79.2	119.77	130.389
79.8	116.596	141.32
80.4	85.3253	143.523
81	56.1572	133.863
81.6	43.1684	123.774
82.2	34.2442	116.792
82.8	33.5996	125.105
83.4	48.3449	142.352
84	58.9066	136.781
84.6	56.0537	123.432
85.2	52.8041	119.755
85.8	64.2654	109.531
86.4	71.442	107.532
87	79.4799	122.131
87.6	85.844	134.581
88.2	63.7451	146.113
88.8	49.4354	127.605
89.4	38.1991	120.643
90	39.1584	115.735
90.6	59.8517	122.619
91.2	85.3276	117.038
91.8	89.522	104.576
92.4	98.943	113.642
93	105.077	120.977
93.6	102.545	132.69
94.2	99.6383	145.116
94.8	86.5064	139.887
95.4	76.1407	136.216
96	80.9817	139.127
96.6	80.4918	136.772
97.2	66.5631	132.625
97.8	52.5351	137.016
98.4	44.9153	130.058
99	32.404	120.549
99.6	20.9882	122.399
100.2	14.9246	125.537
100.8	15.5175	150.175
101.4	14.3365	158.125
102	11.5955	161.57
102.6	13.5609	156.553
103.2	14.6974	156.811
103.8	9.78247	150.854
104.4	8.92845	143.925
105	8.60631	160.189
105.6	8.77785	157.14
106.2	8.68261	156.229
106.8	8.51771	160.729
107.4	9.19392	161.344
108	9.74654	153.396
108.6	10.2241	154.414
109.2	11.7734	159.183
109.8	10.1923	149.423
110.4	10.7051	152.858
111	9.71078	159.315
111.6	11.4661	155.65
112.2	11.5886	161.708
112.8	11.8611	167.912
113.4	13.8454	166.508
114	16.1919	167.815
114.6	12.1205	168.244
115.2	10.0011	160.605
115.8	8.28873	153.038
116.4	6.97028	157.088
117	8.64029	164.415
117.6	9.99827	174.587
118.2	10.5415	166.231
118.8	10.3984	167.083
119.4	9.64213	164.363
120	8.5371	156.453
120.6	9.73029	156.177
121.2	10.8897	159.107
121.8	10.9539	149.077
122.4	10.4838	150.169
123	10.3086	147.451
123.6	10.1587	154.045
124.2	9.83176	153.457
124.8	10.3051	143.033
125.4	10.7657	142.398
126	9.99585	136.982
126.6	9.13223	120.534
127.2	8.83264	129.449
127.8	8.34106	134
128.4	9.73414	132.151
129	9.74521	132.868
129.6	10.9853	131.817
130.2	9.39147	115.747
130.8	7.96955	119.056
131.4	8.92335	124.29
132	10.1136	135.793
132.6	10.5115	131.837
133.2	10.2861	120.023
133.8	12.3653	117.941
134.4	11.061	127.051
135	10.1525	130.27
135.6	10.5308	131.406
136.2	9.45959	137.921
136.8	11.2702	139.498
137.4	10.3889	134.913
138	9.04394	117.792
138.6	8.53624	124.638
139.2	8.00212	134.814
139.8	7.64635	120.218
140.4	7.95928	115.155
141	7.29708	120.682
141.6	8.42372	126.083
142.2	7.94466	129.055
142.8	8.61523	118.825
143.4	6.40928	109.895
144	7.28695	118.013
144.6	7.27868	111.626
145.2	7.38424	105.708
145.8	6.33423	102.166
146.4	5.70924	101.592
147	5.85494	96.9145
147.6	7.31385	89.7703
148.2	6.8584	97.3658
148.8	6.09149	97.1182
149.4	5.55635	97.4658
150	6.88041	83.4605
150.6	7.7233	89.2959
151.2	13.6158	99.9799
151.8	11.3813	94.3851
152.4	6.96032	77.6821
153	6.33054	74.0306
153.6	6.13878	79.4523
154.2	4.47098	85.2172
154.8	5.21713	82.4125
155.4	4.04762	80.0834
156	5.76443	77.34
156.6	5.25965	73.3395
157.2	5.55996	75.7305
157.8	5.55308	69.3156
158.4	8.65019	71.7983
159	11.8571	68.6124
159.6	12.2159	68.042
160.2	12.2478	63.2007
160.8	13.3888	68.8522
161.4	10.237	66.7108
162	5.41833	62.4147
162.6	3.60833	47.8949
163.2	3.89428	47.6858
163.8	4.75851	52.4757
164.4	3.57624	46.9051
165	4.30553	46.3207
165.6	3.60028	39.6493
166.2	3.12257	38.6163
166.8	4.1036	34.981
167.4	3.342	28.8597
168	3.86023	30.7863
168.6	4	37.0505
169.2	4.6039	34.1705
169.8	4.32814	37.8406
170.4	3.61122	34.467
171	3.51292	36.5467
171.6	2.23596	34.3982
172.2	3.00127	30.9991
172.8	2.09547	29.119
173.4	3.2924	26.0952
174	3.30464	18.0112
174.6	1.72461	15.1889
175.2	1.94811	11.423
175.8	1.91915	12.3914
176.4	1.83938	11.9276
177	1.61141	9.92108
177.6	1.2249	9.18596
178.2	0.575707	8.6061
178.8	0.587127	7.09251
179.4	0.650495	7.56215
180	0.339035	6.43625
180.6	0.305928	6.03382
181.2	0.702491	6.22142
181.8	0.0480831	5.73288
182.4	0.107086	5.34257
183	0.498318	5.09239
183.6	0.785016	4.78502
184.2	0.968302	5
184.8	0.927275	4.59182
185.4	0.0691397	5.55869
186	0.406958	4.97831
186.6	0.973599	4.10264
187.2	0.499404	3.50527
187.8	0.612172	3.65054
188.4	0.479855	3.48878
189	0.998233	3.00161
189.6	0.967891	3
190.2	0.972517	3.01409
190.8	0.154712	3.06901
191.4	0.546837	3.38219
192	1	2.62901
192.6	0.771513	2.97545
193.2	0.0324272	2.42855
193.8	0	2.95271
194.4	0.802894	2.4684
195	0.938876	2.72215
195.6	0.843496	3
196.2	4.24371	3
196.8	4.52861	2.94363
197.4	3.81193	2.48243
198	4.09949	3.12651
198.6	4.20873	2.71811
199.2	4.69651	2.92191
199.8	6.63447	3.15607
200.4	4.74308	3.03161
201	3.52824	3
201.6	5.09154	2.26182
202.2	5.43938	3.08486
202.8	3.4107	3.16838
203.4	4.63906	3.51555
204	5.12611	3.08714
204.6	5.02328	3.17097
205.2	4.46697	2.62802
205.8	5.40207	2.07712
206.4	5.9508	3.63144
207	4.99227	5.07227
207.6	4.72533	3.5177
208.2	4.73022	3.87005
208.8	4.90461	3.06172
209.4	5.06637	2.91893
210	4.78839	2.73143
210.6	4.36224	2.43476
211.2	4.52971	3.7802
211.8	5.35226	3.56812
212.4	4.72637	3.01722
213	4.99686	3.12812
213.6	4.52644	3
214.2	5.83233	3.33412
214.8	4.49535	3.53655
215.4	5.35513	2.74202
216	6	3.31161
216.6	5.09088	2.89138
217.2	4.89454	3
217.8	4.94381	2.97924
218.4	5.76928	3
219	5.88995	3.04267
219.6	4.62266	3.59357
220.2	5.0054	3.85553
220.8	4.36263	3.0968
221.4	5.24713	2.09064
222	5.78624	2.83859
222.6	6	3
223.2	5.41708	3
223.8	5.07094	2.93791
224.4	4.70849	2.54925
225	6.8733	3.55167
225.6	6.88551	3.80154
226.2	5.29941	3.71078
226.8	5.5176	4.50649
227.4	5.7614	3.13234
228	5.90147	2.82677
228.6	6.984	2.48743
229.2	6.90746	3.09714
229.8	6.78019	3.96498
230.4	6.00033	3.53589
231	6	3.79188
231.6	6.21069	4.02883
232.2	5.71729	4
232.8	6.02968	4
233.4	7.24402	3.75984
234	7.55568	3.94081
234.6	6.256	3.03194
235.2	6	3.88373
235.8	6.00095	4.26394
236.4	5.57471	4.26181
237	6.36187	3.82918
237.6	6.50527	3.83048
238.2	7.30793	4.3767
238.8	7.01962	4.52047
239.4	5.26126	3.9703
240	6.50311	4.09743
240.6	6.39521	5.74972
241.2	6.12178	4.0774
241.8	7.0432	4.77901
242.4	7.56621	4.77144
243	7.10972	3.17131
243.6	7.18422	4.30798
244.2	6.21136	5.27697
244.8	6.30314	4.71125
245.4	7.06335	3.54867
246	7.92734	4.48375
246.6	7.19612	4.23186
247.2	7.45142	3.41096
247.8	6.31973	4.08178
248.4	7.11165	3.96358

## Sheet: Fig.1V
Figure 1v	intensity
Axis [μm]	GFP	LKRSDH
0	3.61762	1.99352
0.6	2.15246	1.87447
1.2	1.8089	1.32768
1.8	2.01394	1.01997
2.4	1.34619	1.03706
3	2.47562	1.28629
3.6	2.58618	1.94954
4.2	3.11684	1.24962
4.8	8.12865	3.12944
5.4	11.2375	3.72697
6	11.4835	3.46829
6.6	11.2438	2.02316
7.2	21.5947	2
7.8	30.9996	2
8.4	30.0027	2.14853
9	36.9514	2.8355
9.6	35.8325	3
10.2	38.3273	2.73061
10.8	26.5811	2.56088
11.4	15.1655	4.14985
12	13.9934	3.20091
12.6	16.3304	2.66055
13.2	21.0266	3.36247
13.8	21.5627	3.40131
14.4	16.7169	2.93269
15	19.412	3.00792
15.6	22.8505	2.92449
16.2	21.3512	2.89336
16.8	18.4384	3.42602
17.4	19.5872	3.24079
18	21.3911	3.97782
18.6	16.2221	3.69336
19.2	18.5086	3
19.8	15.7306	2.97832
20.4	16.3069	3.55561
21	18.8394	4.27262
21.6	23.7313	2.9193
22.2	37.7282	3.32539
22.8	38.0868	4.19294
23.4	36.6374	4.39253
24	35.8783	3.7606
24.6	28.4096	4.84227
25.2	23.545	4.67654
25.8	16.9712	4.91925
26.4	12.0053	4.37305
27	10.0276	5.17136
27.6	13.9824	5.28267
28.2	13.9352	4.55717
28.8	9.3999	4.69297
29.4	10.2387	3.93347
30	9.42973	3.07137
30.6	11.5637	4.29115
31.2	11.898	4.84773
31.8	11.9824	3.95752
32.4	12.5433	3.97255
33	12.7036	4.51336
33.6	11.2124	4.18887
34.2	14.54	3.00742
34.8	14.9932	4.29574
35.4	14.7154	4.8729
36	24.5808	3.96462
36.6	32.9444	3.2627
37.2	27.9125	3.41112
37.8	14.3653	3.56873
38.4	16.698	4.14624
39	16.4201	3.51644
39.6	16.0824	3.79763
40.2	19.2429	4.8048
40.8	13.7029	4.49235
41.4	12.2359	3.93447
42	9.70024	4.21299
42.6	13.8138	4.22802
43.2	13.5081	4.13686
43.8	13.6487	4.09324
44.4	14.4036	4.1167
45	22.5507	4.37146
45.6	28.451	4.11462
46.2	24.616	4.26786
46.8	17.3189	5.66469
47.4	11.3111	4.99126
48	8.63673	5.04291
48.6	8.81021	4.11943
49.2	9.83188	4.45498
49.8	11.0315	4.07398
50.4	13.3332	4
51	15.2971	4.00906
51.6	15.422	4
52.2	17.7712	3.99416
52.8	22.7304	4.05366
53.4	35.1638	3.69536
54	26.4074	3.09294
54.6	20.1305	4.18464
55.2	23.1328	4.48264
55.8	45.3963	4.45638
56.4	45.3784	3.57878
57	38.5082	4.56332
57.6	40.19	4.03592
58.2	44.6084	3.38285
58.8	81.7631	3.93202
59.4	69.7459	3.386
60	57.5487	3.39805
60.6	42.8217	3.91726
61.2	40.8271	3.61084
61.8	42.9802	3.29109
62.4	27.8899	3.9198
63	40.2263	4.13644
63.6	55.9743	4.13014
64.2	55.5552	4.77427
64.8	61.369	4.50524
65.4	55.1845	4.80379
66	36.8082	3.35028
66.6	49.4244	4.22502
67.2	54.5094	4.20299
67.8	65.3036	4.88092
68.4	109.691	3.42321
69	137.437	4.89158
69.6	125.651	5.24769
70.2	119.215	4.07748
70.8	102.713	4.58324
71.4	98.6632	4.27007
72	82.5429	3.9024
72.6	83.7597	3.87723
73.2	82.6493	4.60841
73.8	76.0539	5.2123
74.4	60.1111	3.07649
75	51.1534	4.59752
75.6	53.8816	4.22143
76.2	45.6004	3.19744
76.8	44.4006	4.6163
77.4	44.02	4.73459
78	45.6127	4.04825
78.6	35.2536	4.87047
79.2	32.8612	4.53209
79.8	34.7651	5.0357
80.4	29.164	4.17133
81	28.6833	6.13871
81.6	28.1497	5.67014
82.2	29.6502	5.13675
82.8	31.5706	4.42565
83.4	43.8407	4.61508
84	38.9746	5.38555
84.6	28.7772	4.19977
85.2	19.6579	4.72582
85.8	14.1004	4.93833
86.4	17.2702	4.96604
87	27.6023	5.56452
87.6	29.1339	4.54699
88.2	31.7029	5.32745
88.8	30.7556	4.12242
89.4	31.0445	4.88523
90	28.7084	3.78004
90.6	25.5627	4.06126
91.2	25.4431	4.62129
91.8	29.9415	4.29676
92.4	24.5363	4.01573
93	16.4454	4.77638
93.6	13.7473	5.77617
94.2	16.583	5.66366
94.8	21.6513	5.23244
95.4	19.3339	4.1516
96	17.6135	5.49954
96.6	18.4389	4.08756
97.2	19.7389	4.36997
97.8	18.2641	4.37063
98.4	14.1456	4.36253
99	15.9491	4.83618
99.6	13.8312	4.73853
100.2	12.6707	6.17131
100.8	13.4097	4.75106
101.4	13.1649	4.72259
102	12.9808	5.69662
102.6	14.2531	5.05165
103.2	14.8581	5.66634
103.8	13.7739	4.65153
104.4	12.34	6.58858
105	10.8929	5.48795
105.6	10.6377	4.6629
106.2	12.5013	4.98084
106.8	13.2284	5.69779
107.4	11.5106	5.02157
108	11.8341	4.42405
108.6	13.994	4.20156
109.2	12.3864	5.16332
109.8	12.3805	4.99302
110.4	13.7798	5.0005
111	12.1575	5
111.6	14.4192	5.82294
112.2	13.4898	6.44894
112.8	12.1211	6.55964
113.4	12.5868	4.76268
114	12.2733	4.41441
114.6	13.9744	4.04898
115.2	13.3526	4.64019
115.8	12.313	4.17653
116.4	11.3835	5
117	11.4549	5
117.6	11.6028	5.90201
118.2	12.3751	6.34715
118.8	15.5646	5.09618
119.4	11.188	4.39793
120	11.6085	4
120.6	11.1938	4.57005
121.2	10.119	5.56824
121.8	10.5102	4.59025
122.4	10.4878	4.22333
123	12.5024	5.59246
123.6	12.1582	5.3451
124.2	12.7544	4.72819
124.8	11.0333	4.72979
125.4	10.9522	5.17612
126	11.6596	5.03675
126.6	10.7374	5.11947
127.2	11.1384	6.83187
127.8	11.2268	5.07892
128.4	11.3476	4.94721
129	10.2248	4.22168
129.6	12.5147	5.00709
130.2	11.2844	5.45169
130.8	11.4795	4.21899
131.4	11.9195	4.65253
132	10.7448	4.21195
132.6	12.417	4.47586
133.2	12.4776	4.80798
133.8	13.6678	4.55188
134.4	9.8486	4.5757
135	11.0982	4.08967
135.6	10.8426	4.18481
136.2	10.8113	6.4845
136.8	10.7849	5.36466
137.4	11.0363	5.32479
138	9.43794	4.66703
138.6	12.7203	4.74012
139.2	12.3119	5.44936
139.8	10.2474	5.06068
140.4	11.1105	5.72942
141	11.6241	4.98357
141.6	11.4596	4.90949
142.2	13.1658	7.26983
142.8	13.0975	5.84967
143.4	14.1087	5.09296
144	12.1658	4.52921
144.6	10.7939	5.80501
145.2	9.96451	5.34088
145.8	11.2804	5.48649
146.4	11.9969	6.3707
147	11.3472	6.47507
147.6	10.2242	6.9179
148.2	11.383	6.58789
148.8	11.353	6.00045
149.4	11.4035	7.66199
150	10.0635	7.72723
150.6	12.2208	7.76498
151.2	11.3379	6.24494
151.8	11.4379	6.2264
152.4	12.0604	5.26283
153	12.8278	7.54466
153.6	15.2568	6.77713
154.2	17.3076	7.13532
154.8	14.7808	7.78165
155.4	11.4776	5.03012
156	12.3939	5.4874
156.6	13.6381	6.0963
157.2	10.7058	6.06477
157.8	11.1314	6.22675
158.4	11.403	5.64481
159	11.2663	5.07214
159.6	11.4499	5.29147
160.2	12.8598	4.83172
160.8	15.2927	4.94918
161.4	12.5501	5.81599
162	14.1726	5.65687
162.6	15.1144	5.80179
163.2	25.3383	5.24363
163.8	39.5218	6.98369
164.4	44.6599	5.99553
165	42.1745	5.26853
165.6	37.7406	5.33567
166.2	21.9404	5.20031
166.8	11.0468	4.45763
167.4	14.214	5
168	19.8275	4.62197
168.6	27.9386	4.2322
169.2	35.3322	4.89741
169.8	42.9082	4.98714
170.4	43.7469	4.75509
171	27.9216	5.55015
171.6	18.1104	5.04327
172.2	17.1647	5.78745
172.8	17.4117	4.98093
173.4	17.8502	4.77475
174	10.0566	5.002
174.6	9.95063	4.87271
175.2	10.0794	4.11949
175.8	9.86711	5.26314
176.4	8.97995	5.30439
177	10.7336	6.55882
177.6	10.5309	5.32616
178.2	9.20466	4.3813
178.8	9.23612	5.02472
179.4	7.69698	4.81524
180	8.16526	5.00137
180.6	8.75432	3.92001
181.2	10.7355	3.63936
181.8	11.704	4
182.4	13.0605	4.2935
183	14.0286	4.25
183.6	14.9035	3.6697
184.2	10.662	3.21725
184.8	9.7413	3.02206
185.4	13.0618	3.73323
186	15.5186	3.8276
186.6	10.7021	3.20575
187.2	9.95642	3.21261
187.8	12.5647	3.48557
188.4	18.9322	4.20252
189	19.3208	4.89681
189.6	14.2747	3.9254
190.2	14.8233	3.31903
190.8	18.7533	3.81764
191.4	27.8185	3.69091
192	22.1917	3.4958
192.6	11.0269	3.16892
193.2	8.89916	3.0581
193.8	10.4784	3
194.4	13.9516	3.12718
195	15.3713	3.91625
195.6	12.8312	8.02786
196.2	12.3451	6.57304
196.8	12.7247	6.01446
197.4	11.1639	6.66336
198	9.51441	6.11107
198.6	9.80511	7.18845
199.2	7.45578	6.39314
199.8	7.63954	6.88728
200.4	6.27554	6.04656
201	5.3905	5.98878
201.6	5.63901	6.70541
202.2	6.66967	6.92253
202.8	4.48773	6.0192
203.4	4.53285	5.8505
204	4.20901	7.85395
204.6	4.67419	7.02959
205.2	4.10721	7
205.8	4.07133	6.23668
206.4	4.88677	7.04417
207	4.78092	6
207.6	3.58503	6.26164
208.2	3.78501	7.32711
208.8	4.04491	6.81334
209.4	4.63926	5.92384
210	3.38083	6.28846
210.6	4.47638	7.4232
211.2	3.51295	7.67566
211.8	2.63113	5.1868
212.4	2.8845	5.99723
213	3	6.01452
213.6	3	6.49821
214.2	2.96125	6.81038
214.8	3	6.74756
215.4	2.89047	6.75344
216	2.19102	6.20254
216.6	2.0348	6.69671
217.2	2.84964	7.38714
217.8	2.53832	7.32703
218.4	2.61015	6.18815
219	2.55866	6.44805
219.6	1.91736	6
220.2	2	7.4189
220.8	2.20534	8.05111
221.4	2.76708	7.50787
222	2.80217	6.22094
222.6	2.46924	5.53239
223.2	2.2368	7.06535
223.8	2.97068	8.13312
224.4	2.49574	8.22092
225	2	7.67571
225.6	2.2407	7.69779
226.2	2.09145	7.80779
226.8	2.08558	8.30605
227.4	2.14758	7.27567
228	2.98374	6.64613
228.6	2.04399	7.73271
229.2	2	8.4564
229.8	2.47968	8.37906
230.4	3	7.28019
231	2.90433	7.89113
231.6	2.0006	8.2417
232.2	2.26505	9.19952
232.8	2.67301	8.95165
233.4	2.89057	7.97656
234	2.77069	7.9746
234.6	2.72592	8.57339
235.2	2.8601	8.23271
235.8	2.28906	8.01288
236.4	2.31768	7.90328
237	2.47853	9.86302
237.6	2.22869	8.46009
238.2	2.15412	7.75852
238.8	2.03461	9.07383
239.4	2.6527	9.21967
240	2.04543	7.3331
240.6	2.72397	7.9423
241.2	2.97982	10.7314
241.8	3	7.92402
242.4	3.00251	7.05062
243	3.53218	7.58795
243.6	3.89114	8.52736
244.2	2.90597	8.47814
244.8	2.44856	7.49761
245.4	2.19692	7.93824
246	2.35398	6.45919
246.6	2.90488	7.46099
247.2	2.54422	8.71288
247.8	2.57598	7.64387
248.4	2.85559	8.26154

## Sheet: Fig.2P
Figure 2p	A: Arrhythmic	R: Rhythmic
3-day-old	1	2	3	4	5	6	7	8	9	10	11	12	13	14	15	16	17	18	19	20	21	22	23	24	25	26	27	28	29	30	31	32	33	34	35	36	37	38	39	40	41	42	43	44	45	46	47	48	49
repo-Gal4/+
	R	A	R	R	R	R	R	R	R	R	R	R	R	R	R	R	R	R	R	R	R	R	R	A	R	R	R	R	R	R
power	87.9	7.7	104.3	65.6	42	104.9	111.6	24.4	61.4	80.7	53.2	79.2	75.4	123.6	122	93.8	117.3	107.6	62.5	76.5	91.7	95.3	90.3	12.1	57.3	85.7	112.9	95	77.6	119.7
Width	3.5	1	3.5	2.5	1.5	3.5	3	2.5	2.5	3.5	2	2.5	3.5	3	3.5	2.5	4	3	2	2.5	3.5	2.5	2.5	0.5	2	3.5	3	2.5	3.5	3
nsyb-Gal4/+
	R	A	R	R	R	R	R	R	R	R	A	R	R	R	R	R	A	A	A	R	R	R	R	R	R	R	R	R	R	R	A
power	60.2	30.7	94.9	94.1	92.6	157.9	99.7	108.9	112.5	69.7	11.2	27.8	51.9	76.7	110.1	99.5	41.1	29	53.7	44.5	83	110.3	67.8	44.1	92.7	81.7	41.5	109	40.3	119.5	39.2
Width	1.5	1	1.5	2	1.5	2.5	1.5	2	1.5	1.5	0.5	2	1.5	1.5	1.5	1.5	1	0.5	1	2	1.5	1.5	1.5	1.5	2	2.5	3.5	1.5	4	2	1
UAS-LKRSDH RNAi 1/+
	R	R	A	R	R	R	R	R	R	R	R	A	R	R	R	R	R	A	R	R	R	R	R	R	R	R	R	R	R	R	R	R
power	122	58.1	64.7	103.8	147.4	67.5	96.6	91.2	76.4	77.5	66.7	87.9	74.1	45.6	112.4	76.8	108.3	62.8	57.2	147.9	57.8	94.5	65.9	46.4	57.7	52.6	118.4	93.4	68.2	63.8	108.5	125
Width	2	1.5	1	2.5	2.5	2	3	2.5	2	2	2	1	2	2	2.5	2.5	2.5	1	2	2.5	2	3	2	1.5	1.5	2	2.5	2.5	2.5	2.5	2.5	2
UAS-LKRSDH RNAi 2/+
	R	R	R	R	R	R	R	R	R	R	R	R	R	R	R	R	R	R	R	R	R	R	R	R	R	R	R	R	R	R	R
power	124.8	145	106	58.3	53	164.1	115.5	86.5	135.5	109	123.8	138.8	84.1	140.3	176.4	139.3	170.3	98.3	111.5	104.2	100.5	44.3	63.8	149.9	141	161.8	131	143.1	86.4	156.3	68.9
Width	2.5	2.5	2.5	2.5	1.5	2.5	2.5	2	2.5	2.5	2.5	2.5	3	2.5	2.5	2.5	2.5	2	2.5	2	2	1.5	2	2.5	2.5	2.5	2.5	2.5	2	2.5	2
UAS-LKRSDH RNAi 3/+	R	R	R	R	R	R	R	R	R	R	R	R	R	R	R	R	R	R	R	R	R	R	R	R	R	R	R	R
power	117.5	64	113.8	147.2	108	90.4	95.1	65.9	101.7	154.3	158.4	115.6	157	116.5	96.7	140.1	131.7	144.8	130	99.1	139.1	146.3	150.2	121.2	59.9	116.4	91.5	138.4
Width	2.5	2	2	2.5	1.5	2	2.5	1.5	2	2.5	2	2.5	2.5	2	2	2.5	2.5	2.5	2.5	2.5	2	2.5	2.5	2.5	2	2.5	2.5	2
UAS-LKRSDH RNAi 1/+; repo-Gal4/+
	R	R	R	R	R	R	R	R	R	R	R	R	R	R	R	R	R	R	A	R	R	R	A	R	R	R	R	R	R	R
power	123.8	34.7	79.4	93.1	71.1	56.7	116.7	137.1	69.7	24.8	108.2	89.1	91.3	77.8	130.8	93.5	52.7	58.8	34.4	31.2	85.8	79.2	12.2	31.8	75.4	29.7	105.8	77.6	67.5	122
Width	3	2	2.5	2.5	2.5	2	2.5	2	1.5	2.5	2.5	3	2.5	2.5	2.5	2	2	1.5	0.5	2	2	3	0.5	1.5	2.5	2	3	3	2	2
UAS-LKRSDH RNAi 2/ repo-Gal4
	R	R	R	R	R	R	R	R	R	R	R	R	R	R	R	R	R	A	R	R	R	R	R	R	R	R	R	R
power	38.7	71.2	50.7	82.7	25.7	76.3	116.8	61.3	99.8	114.9	71.3	99.9	61.4	62	110.1	40.7	40.1	15.6	73.8	127.1	108.2	114.6	117.9	83.9	111.8	62.6	116.9	112.4
Width	1.5	2.5	2.5	2.5	2	2.5	2.5	2	2.5	2.5	2	3	2.5	2	2	2.5	1.5	1	2.5	2.5	2.5	2.5	2.5	3.5	3	2.5	2.5	2.5
UAS-LKRSDH RNAi 3/ repo-Gal4
	R	R	R	R	R	R	R	R	R	R	R	R	R	R	R	R	R	R	R	R	R	R	R	R	R	R	R	R
power	94.3	90.4	93	47.9	76.1	94	70.6	74.6	66.9	85	59.2	97.7	156.5	63.6	142.1	109.2	111.1	116.2	103.7	114.5	122.5	110.8	113.5	147.5	112	68.2	136.4	45.7
Width	2.5	2.5	3.5	2	4	3	3	3	2.5	2.5	3	2.5	3	4	3	3.5	4	3	2.5	3.5	3.5	3.5	2.5	2.5	3.5	3.5	3.5	1.5
UAS-LKRSDH RNAi 1/+; nsyb-Gal4/+
	R	A	A	R	R	R	R	R	R	R	R	R	R	R	A	A	A	R	R	R	R	A	R	R	R	R	R	R	R
power	118.3	-4.6	7.9	31.7	82.8	81.3	38.8	88.4	114	64.6	80.4	129.5	83.6	124.8	24.9	63.6	51.6	132.1	94.6	77.5	115.6	24.7	64.3	68.5	101.6	87.1	140.5	58.9	131.8
Width	2.5	0	0.5	1.5	1.5	1.5	2	2.5	2	1.5	2	2	2	2.5	0.5	1	1	2.5	1.5	2	2.5	0.5	3.5	2.5	2	1.5	2	2.5	2
UAS-LKRSDH RNAi 2/nsyb-Gal4
	R	R	R	R	R	R	R	R	R	R	R	A	R	R	R	R	A	R	A	R	R	R	R	A	R	R	A	R	R	R	R
power	98.9	81.4	91.1	80.7	122.1	155.4	153.5	85	147.7	92.4	62.9	11.5	100.9	130.6	121.6	114.7	1.9	35.4	-2.5	35.7	87.4	23.7	57.5	18.3	47.2	80.7	-1.3	109.8	62.9	57.5	46.3
Width	2.5	1.5	2	2	2.5	2.5	2.5	2	2.5	2.5	2.5	1	2.5	2.5	2.5	2.5	0.5	2	0	2.5	3	2	1.5	1	2	2.5	0	2.5	1.5	1.5	3
UAS-LKRSDH RNAi 3/nsyb-Gal4
	R	R	R	R	A	R	R	R	R	A	R	A	R	R	R	R	R	R	R	R	A	R	R	R	R	R	R	R	R	R	R	R	R	R	R	A	R	R	R	R	R	R	R	R
power	90.3	32	80.4	60.4	15.5	49.3	96	85.4	73.8	4.5	79	44.7	26.1	48.3	80.3	55	83	93.5	106	94	64.7	86.8	45.9	51.8	63.3	71	88.3	61.6	87.9	89.2	80.8	136.4	54.8	83.2	93.1	24.2	107.8	77	126.1	89.6	100.5	127.3	85	87.3
Width	4	2.5	1.5	2	0.5	2.5	2.5	1.5	2	0.5	2.5	1	2	2.5	1.5	2.5	3	1.5	2.5	1.5	1	2	2	3	3	1.5	3	3	1.5	2.5	2.5	1.5	2.5	3	1.5	1	3.5	4.5	1.5	2.5	1.5	2.5	2.5	3
40-day-old	1	2	3	4	5	6	7	8	9	10	11	12	13	14	15	16	17	18	19	20	21	22	23	24	25	26	27	28	29	30	31	32	33	34	35	36	37	38	39	40	41	42	43	44	45	46	47	48	49
repo-Gal4/+
	A	R	R	R	R	R	R	R	A	R	R	A	R	R	A	R	R	R	R	R	R
power	55.9	99.2	100.5	43.6	83.9	63.6	92.4	123.9	-0.5	77.6	43	16.1	109.4	91.9	45.2	67	87.1	63.7	121	77.8	81.6
Width	0.5	3.5	2.5	2.5	2.5	2.5	2.5	1.5	0	3	1.5	1	2.5	3.5	1	2.5	1.5	2	3	2.5	3
nsyb-Gal4/+
	A	A	A	R	R	R	A	R	A	A	A	R	A	A	R	R	A	R	A	R	A	R	A	A	R	R	A	R	A	A	R
power	-4.9	21.3	2.6	40.8	36.2	98.8	7.1	59.6	12.7	-0.3	15.3	109.2	1.9	26.4	51.7	91.5	53.5	27.2	13.7	114.7	13.4	68.5	41	18.7	92.9	39.2	3.5	37.9	5.6	8.6	131.8
Width	0	1	0.5	1.5	3.5	2	1	2	1	0	0.5	6	0.5	1	2	2.5	1	4.5	0.5	2.5	1	2	1	0.5	2	2.5	0.5	1.5	0.5	1	3
UAS-LKRSDH RNAi 1/+
	R	A	R	R	R	A	A	A	A	R	R	R	R	A	R	R	R	R	R	R	R	R	A	R
power	60.4	7.5	77.2	99.3	88.8	19.6	31.5	30.7	3.8	105.4	24.8	37	58.2	1.8	86.2	82.2	77.3	83.7	52.4	42.7	132	78.3	0.5	60.4
Width	2	0.5	1.5	2.5	2.5	0.5	0.5	0.5	0.5	3	1.5	2.5	1.5	1	2	2.5	2.5	3.5	2	1.5	2.5	2	0.5	2
UAS-LKRSDH RNAi 2/+
	A	R	R	R	R	A	A	A	R	A	R	R	R	R	R	A	R	R	R	R	R	R	R	R	R	A	R	R	R	A	R
power	11.7	85.3	160.1	115.3	73.6	-0.3	7.9	9.3	114.1	12.5	21.7	21.6	31.2	24.4	74.6	-0.9	61.7	66.3	52.7	34.4	83.1	79	82.4	47	74.1	14.8	57.9	49.1	117.9	9.3	77.4
Width	0.5	3.5	4	4.5	4	0	0.5	2	4	0.5	2.5	2.5	2	3.5	3.5	0	4	3	3	3.5	4	3.5	4	3.5	3.5	1	3.5	3.5	3.5	0.5	4
UAS-LKRSDH RNAi 3/+	R	R	R	R	A	A	R	A	A	A	R	A	R	R	R	R	R	R	R	A	A	A	R	R	R	R	R	R	A	R	A	R	R	R	A	R	R	R	R	R	A
power	20.7	24.9	89.3	73.2	-1.4	0.2	95.3	4.1	6.9	1.8	14.7	8.9	47.9	60.1	88.6	52.9	79.2	89.3	32.4	8.7	24.1	56.9	76.2	93.9	101.5	35	54.7	35.5	63.3	36.7	-7.5	31.2	55	45.1	1.4	136.2	108.3	49.8	13.4	36.2	-0.8
Width	1.5	1.5	2	2	0	0.5	2	0.5	0.5	0.5	2.5	1	3.5	2	2.5	1.5	2.5	3	2.5	0.5	1	0.5	2.5	3	2.5	2.5	2	2	1	2	0	2	3	2.5	0.5	4	2	2	2	2.5	0
UAS-LKRSDH RNAi 1/+; repo-Gal4/+
	R	A	A	R	A	R	A	R	A	R	R	R	R	A	R	A	A	R	R	R	A	A
power	73	12.1	-8.8	73.5	34.2	83.1	28.7	53.7	10.3	73.3	80.6	35.6	72.1	15.5	42.7	16.9	21.6	73.7	49.8	46.8	-0.4	23.6
Width	1.5	0.5	0	2	0.5	3	1	2.5	1	2	3.5	2.5	2	0.5	2	1	1	2.5	2	1.5	0	1
UAS-LKRSDH RNAi 2/ repo-Gal4
	A	R	R	A	R	R	R	R	A	A	A	A	R	A	A	R	A	R	R	R	A	R	R	R	R	R
power	24.1	122.7	66.3	25.5	55.5	42.2	41.9	28.3	-0.5	15	30.5	-3.4	24.3	2.4	21.9	99.9	67.2	103.7	60.5	125.5	96.8	131.5	39.4	106.7	110.2	69.4
Width	0.5	2.5	2	1	2	1.5	2	1.5	0	1	1	0	1.5	0.5	1	3.5	1	3	2	3.5	1	3	2	3.5	1.5	1.5
UAS-LKRSDH RNAi 3/ repo-Gal4
	R	A	A	A	A	A	R	A	R	R	R	A	A	A	A	A	R	R	A	R	A	R	R	R	R	R	R	R
power	26.3	7.7	56.4	19	18.9	2.1	29.6	9.9	21.3	33.4	34.3	5.9	-11.3	-18.2	68.9	92	22.5	61	29.2	53.9	2.9	95.4	84.7	71.6	104	81.1	98	67.9
Width	1.5	0.5	0.5	1	1	0.5	1.5	0.5	2	1.5	1.5	1	0	0	1	1	2	3	0.5	1.5	0.5	3	1.5	1.5	3	3	3	2.5
UAS-LKRSDH RNAi 1/+; nsyb-Gal4/+
	A	A	A	A	A	A	A	A	A	A	A	A	A	A	A	R	A	A	R	A	A	A	A	R	A	A
power	41.7	111.7	147.6	32.3	21.9	36.7	144.4	251.7	129.8	4.7	103.2	36.8	149.6	36.9	53.6	42.3	3.7	13	49.3	21.6	14.4	4.3	11.6	22.2	-15.6	10.3
Width	0.5	0.5	0.5	1	0.5	0.5	1	1	1	0.5	0.5	1	0.5	0.5	0.5	2	0.5	1	1.5	1	1	0.5	1	1.5	0	0.5
UAS-LKRSDH RNAi 2/nsyb-Gal4
	A	A	A	A	R	A	A	A	A	A	R	A	A	A	R	A	A	A	A	A	A	A	A	R	A	A	A
power	-2	19.1	5.3	38.7	44.2	-8.6	-3.8	21.3	8.3	-2.6	31.5	5.7	1.4	1.5	41.9	25	0.3	30.3	17.3	54.2	14.9	12.4	-4.1	36.6	13.7	45.5	-2.6
Width	0	1	0.5	0.5	2	0	0	1	0.5	0	2.5	0.5	0.5	0.5	1.5	0.5	0.5	1	0.5	1	0.5	0.5	0	1.5	0.5	0.5	0
UAS-LKRSDH RNAi 3/nsyb-Gal4
	A	A	A	A	A	A	A	R	A	A	A	A	A	A	A	A	R	A	A	A	R	R	R	A	A	A	A
power	95.2	58.9	14.1	64.8	78.1	62.9	78.5	34.9	85.5	153.8	187.2	176.9	189.5	8.2	1.5	4.9	34.5	3.4	-3	7.7	37.3	39.4	46.6	67.2	18.3	24	-3.9
Width	1	0.5	0.5	1	0.5	0.5	1	1.5	0.5	1	1	1	1	0.5	0.5	0.5	1.5	0.5	0	0.5	2	1.5	1.5	1	0.5	0.5	0
[truncated: 1 more columns]

## Sheet: Fig.2Q
Figure 2q	A: Arrhythmic	R: Rhythmic
3-day-old	1	2	3	4	5	6	7	8	9	10	11	12	13	14	15	16	17	18	19	20	21	22	23	24	25	26	27	28	29	30	31	32	33	34	35	36	37	38	39	40	41	42	43	44	45	46	47	48	49
UAS-dCas9/+
	R	R	R	R	R	R	R	R	R	R	R	A	R	R	R	R	R	A	R	R	R	R	A	R	R	R	R	R	R	R	R	A	R	A	R	R
power	89.8	85.2	113.6	107	45.3	89.4	109.8	107.6	75.7	101.9	72.5	11.3	109.9	60.9	63.2	58.7	101.6	57	164.5	95.5	79.6	122.7	2.7	56	121.1	117.1	62.7	99.1	57.9	66.8	36.9	28.1	54.7	35.9	109.8	104.5
Width	3.5	3	3	3.5	1.5	2	3.5	2	2.5	2.5	3.5	1	3	2.5	2	2	2.5	1	3.5	2	3	3	0.5	2	3.5	2	2	3	2	2	3	1	1.5	1	2.5	3
LKRSDH OE/+; repo-Gal4/+
	R	R	R	R	R	R	R	R	R	R	R	R	R	R	R	R	R	R	R	R	R	R	R	R	R	R	R
power	73	120.4	85.4	126	107.8	94.7	94.9	121.6	41	105.9	102	77.3	78.3	94.2	90	37.5	84.9	137.1	129.9	74.4	109	83.4	119.7	75.7	101.1	115.6	62.9
Width	2.5	4	3	3.5	2.5	3.5	2.5	4	3	4	2.5	2.5	4	2.5	2.5	1.5	3	2.5	3	3	3	3	3	2.5	3.5	3	3
LKRSDH OE/+; nsyb-Gal4/+
	R	R	R	R	R	R	R	R	A	R	R	R	R	R	R	R	R	R	R	R	R	R	R	R	R	R	R	R	A	R	R	R	R	R	R	R	R	R	R	R	A	A
power	40.3	103.3	43.8	69.4	26	113.9	117.8	139.8	11.2	71.1	115.7	138.1	29	52.5	143.6	125	130	36.5	139.3	51.2	160.8	144.2	101.2	107.9	59.4	58.1	106.8	109.3	6.8	96.5	68.4	57.6	111	117.1	86.8	75.9	74.8	73.3	52.1	63.4	10.8	76.6
Width	3.5	3	1.5	3.5	1.5	3.5	2.5	3	1	2.5	2	3.5	1.5	2	3	3	2.5	2.5	4.5	2	4	3	3	2	2	2	2.5	2	0.5	1.5	2	1.5	2	2.5	3	2.5	2.5	2	1.5	2	1	0.5
UAS-dCas9/LKRSDH OE; repo-Gal4/+
	R	R	R	R	A	R	R	R	R	R	R	R	R	A	R	R	R	R	R	R	R	R	A	R	R	R	R	R	R	R	A	R	R	R	R	R	R	A
power	83.9	60.8	76.4	27.1	41.6	79	40.8	86.6	138.5	48.2	67.1	130.6	90.8	45.7	63.4	66.5	117	106.6	60.5	21.3	62.5	34.9	16.3	21.7	71.1	99.8	61.9	38.3	63.1	109.1	79.7	58.4	74.7	82.1	118.5	49.8	41	12.6
Width	2.5	1.5	2.5	2	0.5	2.5	1.5	2.5	4	2	2.5	3.5	2.5	1	2.5	2.5	2.5	3.5	2	1.5	1.5	1.5	1	1.5	2	3	1.5	2.5	2	2.5	0.5	1.5	2	3.5	3	2	2	1
UAS-dCas9/LKRSDH OE; nsyb-Gal4/+
	A	A	R	A	A	A	A	R	R	A	R	R	R	R	R	R	R	A	R	A	A	R	R	R	R	A	R	A	A	R	R	A
power	15.9	-5.5	85.3	36.6	13.3	28.2	25.6	41.5	65.5	68.2	14.2	59.8	45.5	57.8	53.6	52.1	68.5	14	107.7	79.5	10.7	62.1	93.6	70.5	22	25.4	56.9	9	13.7	26	32.3	-17.3
Width	0.5	0	2	0.5	1	0.5	0.5	1.5	2.5	1	1.5	2	2	2	2	2.5	1.5	1	1.5	1	0.5	2	1.5	2.5	1.5	1	1.5	0.5	0.5	2	1.5	0
40-day-old	1	2	3	4	5	6	7	8	9	10	11	12	13	14	15	16	17	18	19	20	21	22	23	24	25	26	27	28	29	30	31	32	33	34	35	36	37	38	39	40	41	42	43	44	45	46	47	48	49
UAS-dCas9/+
	R	A	R	R	R	R	R	A	A	R	A	R	A	R	R	R	R	R	A	R	R	R	R	R	R	R
power	44.9	1.4	73.1	70.4	44.1	50.8	98.6	32.2	-11.5	110	-0.6	54.3	32.8	76.6	112.9	81.8	50.3	129.1	90	57.5	66.3	45.8	121.6	112.4	56.2	116.2
Width	2	0.5	3	2	1.5	2.5	2.5	1	0	2.5	0	1.5	1	2.5	4	2	3	2	1	2	4.5	2	2.5	2	2.5	2
LKRSDH OE/+; repo-Gal4/+
	R	R	A	R	R	R	A	A	R	R	R	R	R	R	R	A	R	R	A	R	R	A	R	R	A	R	R	R	R	R
power	49.6	83.6	13	95.7	66.6	91.8	16.6	72.8	63.8	31.4	91.4	62.1	109.7	41.8	105.2	86.6	99.1	112.8	44.3	102.6	65.6	22.3	62.4	60.1	39.4	80.6	52.5	52.7	49	56.1
Width	2	1.5	1	1.5	2	2.5	1	1	1.5	1.5	1.5	2	3	3.5	1.5	1	1.5	4	0.5	3.5	2.5	0.5	3	1.5	1	2.5	3	3	2	2
LKRSDH OE/+; nsyb-Gal4/+
	R	R	A	R	R	R	A	R	R	R	R	A	R	A	R	A	R	R	R	A	A	A	A	A	A	R	A	A	R	R
power	82.8	54.3	-0.6	46.9	97.9	75.6	20.5	44.1	63.4	72.6	87.2	40.6	46.5	13	31	29.3	101.1	20.2	61.7	-0.7	6.8	4.7	25.5	1.5	1.2	73.4	5.8	2.3	47.2	56.5
Width	3	1.5	0	1.5	2	2.5	1	2	2	2	2	1	3.5	1	1.5	1	2.5	1.5	1.5	0	0.5	0.5	0.5	0.5	0.5	2	0.5	0.5	1.5	1.5
UAS-dCas9/LKRSDH OE; repo-Gal4/+
	A	R	A	R	A	A	R	R	R	R	R	A	R	R	A	A	R	A	R	R	R	R	R	A	R	R	A	R	R	R	R	R	A	A
power	51.1	21.3	-7.1	38.5	25	55.3	23.5	73.5	65	69.5	40	29.7	71.1	26.5	18.4	9	74.6	13.1	76.1	42.3	53.4	50.1	79.9	4.6	39.8	68.9	12.8	55.7	16.8	21.3	16.4	54	0.8	15.9
Width	1	2	0	2.5	0.5	1	1.5	2.5	3.5	2.5	2	0.5	3.5	2	1	2	3	0.5	2	1.5	3	2.5	3.5	0.5	2	3.5	1	2	2	2	1.5	2.5	0.5	0.5
UAS-dCas9/LKRSDH OE; nsyb-Gal4/+
	A	A	A	A	A	A	A	A	A	A	A	A	A	A	A	R	A	A	A	A	A	A	A	A	A	A	A	A	A	A	A	A	A	A	R	R	A	A	A	A	R
power	13.2	35.8	3.4	1.8	8.5	-0.7	22.8	0.2	4.2	4.3	16.2	15	7.9	-1.1	5.1	41.9	8.4	-0.6	-0.7	-4.2	16.5	6.7	5.5	18.1	5.9	5.9	6.4	2.1	-8.1	41	-1	15.1	16.1	48.7	35.2	25.8	-9.3	36.8	10	28.1	36.3
Width	0.5	0.5	0.5	0.5	0.5	0	0.5	0.5	0.5	0.5	0.5	1	0.5	0	0.5	3	0.5	0	0	0	0.5	0.5	0.5	0.5	0.5	0.5	1	0.5	0	0.5	0	0.5	0.5	1	2	1.5	0	0.5	0.5	0.5	2
[truncated: 1 more columns]

## Sheet: Fig.2R
Figure 2r	A: Arrhythmic	R: Rhythmic
3-day-old	1	2	3	4	5	6	7	8	9	10	11	12	13	14	15	16	17	18	19	20	21	22	23	24	25	26	27	28	29	30	31	32	33	34	35	36	37	38	39	40	41	42	43	44	45	46	47	48	49
LKRSDHMB01942, UAS-dCas9/+
	R	R	R	R	R	R	R	A	R	R	R	R	A	R	A	R	R	R	R	R	R	R	R	R	R	A	A	R	R	A	A	R
power	74.3	124.4	72.4	75.3	99.6	89.3	63.9	116.9	77	29.9	67.4	47.7	34	85.9	67.2	92.4	129.6	89.5	124.5	78.6	86.7	92.6	129.9	106.1	120.8	38.5	26.7	140.7	92.7	34.6	32.2	120.7
Width	2.5	1.5	2	2.5	2.5	2.5	1.5	1	2	1.5	3.5	2	0.5	2.5	1	2	2	2.5	2.5	1.5	1.5	5	2.5	1.5	3	0.5	0.5	2	2	1	1	2.5
LKRSDH OE/+; repo-Gal4/+
	R	R	R	R	R	R	R	R	R	R	R	R	R	R	R	R	R	R	R	R	R	R	R	R	R	R	R
power	73	120.4	85.4	126	107.8	94.7	94.9	121.6	41	105.9	102	77.3	78.3	94.2	90	37.5	84.9	137.1	129.9	74.4	109	83.4	119.7	75.7	101.1	115.6	62.9
Width	2.5	4	3	3.5	2.5	3.5	2.5	4	3	4	2.5	2.5	4	2.5	2.5	1.5	3	2.5	3	3	3	3	3	2.5	3.5	3	3
LKRSDH OE/+; nsyb-Gal4/+
	R	R	R	R	R	R	R	R	A	R	R	R	R	R	R	R	R	R	R	R	R	R	R	R	R	R	R	R	A	R	R	R	R	R	R	R	R	R	R	R	A	A
power	40.3	103.3	43.8	69.4	26	113.9	117.8	139.8	11.2	71.1	115.7	138.1	29	52.5	143.6	125	130	36.5	139.3	51.2	160.8	144.2	101.2	107.9	59.4	58.1	106.8	109.3	6.8	96.5	68.4	57.6	111	117.1	86.8	75.9	74.8	73.3	52.1	63.4	10.8	76.6
Width	3.5	3	1.5	3.5	1.5	3.5	2.5	3	1.5	2.5	2	3.5	1.5	2	3	3	2.5	2.5	4.5	2	4	3	3	2	2	2	2.5	2	0.5	1.5	2	1.5	2	2.5	3	2.5	2.5	2	1.5	2	1.5	0.5
LKRSDHMB01942, UAS-dCas9/LKRSDH OE; repo-Gal4/+
	R	R	R	R	R	R	R	R	R	A	R	R	R	A	R	A	A	R	A	R	R	R	R	R	R	A	R	R	A	A	R	R	R	A	R	R
power	77.6	137.2	123.1	121.8	52.1	116.8	71.3	118.2	35.7	78.5	96	93.1	67.9	4.9	108.4	19.5	19.6	70.2	36.4	57.7	126.7	111.5	50.9	80	93.4	40.3	65.8	78.6	30.3	31.7	74.2	148.8	40.9	-2.5	132.2	34.7
Width	2	2.5	4	4	2	3	2	2.5	2	1	2.5	3.5	1.5	0.5	3	1	2	3	0.5	2	2.5	2.5	2.5	2.5	3	1	2	2.5	0.5	1	2.5	3.5	1.5	0	2	2
LKRSDHMB01942, UAS-dCas9/LKRSDH OE; nsyb-Gal4/+
	R	R	R	R	A	A	R	A	R	A	R	R	R	R	R	A	R	R	A	R	R	R	A	R	R	R	A	R	R	R	R	R	R	R	R	R	A
power	107.8	102	99.7	75.8	69	36.4	54.1	21	99.6	34.6	85.6	106.1	96.3	111.1	84.3	2.1	81.2	140.2	83.1	41.5	86.9	52.3	59	101.3	39	70.5	-4.4	127.4	84.2	65.4	60	41.1	84.7	81.8	63.7	88.6	10.6
Width	2.5	2.5	2.5	1.5	1	0.5	2	0.5	2.5	1	1.5	1.5	2	2	2.5	0.5	1.5	2.5	1	2.5	2.5	2	1	2.5	1.5	2	0	3	3	2	2	2	2.5	2	2.5	2	0.5
40-day-old	1	2	3	4	5	6	7	8	9	10	11	12	13	14	15	16	17	18	19	20	21	22	23	24	25	26	27	28	29	30	31	32	33	34	35	36	37	38	39	40	41	42	43	44	45	46	47	48	49
LKRSDHMB01942, UAS-dCas9/+
	A	R	R	A	A	A	A	A	A	A	A	A	A	A	R	A	A	R	R	R	A	A	A	R	A	R	R	R	R	R
power	36.4	100.6	44.9	0.5	44.2	24.6	27.2	33.4	34.3	23.6	-2	16.4	22.4	43.4	123.9	13.7	-2	66.9	118.9	84.4	20.8	17.9	43.7	35.6	57	23.6	39.2	43.8	24.9	51.2
Width	0.5	2	2.5	0.5	1	1	0.5	1	1	0.5	0	0.5	1	0.5	2	1	0	2	4.5	2	0.5	0.5	1	2	1	2.5	2	1.5	1.5	3.5
LKRSDH OE/+; repo-Gal4/+
	R	R	A	R	R	R	A	A	R	R	R	R	R	R	R	A	R	R	A	R	R	A	R	R	A	R	R	R	R	R
power	49.6	83.6	13	95.7	66.6	91.8	16.6	72.8	63.8	31.4	91.4	62.1	109.7	41.8	105.2	86.6	99.1	112.8	44.3	102.6	65.6	22.3	62.4	60.1	39.4	80.6	52.5	52.7	49	56.1
Width	2	1.5	1.5	1.5	2	2.5	1	1	1.5	1.5	1.5	2	3	3.5	1.5	1	1.5	4	0.5	3.5	2.5	0.5	3	1.5	1	2.5	3	3	2	2
LKRSDH OE/+; nsyb-Gal4/+
	R	R	A	R	R	R	A	R	R	R	R	A	R	A	R	A	R	R	R	A	A	A	A	A	A	R	A	A	R	R
power	82.8	54.3	-0.6	46.9	97.9	75.6	20.5	44.1	63.4	72.6	87.2	40.6	46.5	13	31	29.3	101.1	20.2	61.7	-0.7	6.8	4.7	25.5	1.5	1.2	73.4	5.8	2.3	47.2	56.5
Width	3	1.5	0	1.5	2	2.5	1	2	2	2	2	1	3.5	1.5	1.5	1	2.5	1.5	1.5	0	0.5	0.5	0.5	0.5	0.5	2	0.5	0.5	1.5	1.5
LKRSDHMB01942, UAS-dCas9/LKRSDH OE; repo-Gal4/+
	R	R	A	R	R	R	A	A	A	A	A	A	A	A	A	R	R	A	R	R	A	R	A	A	A	R	A	R	R	A	A	R	R	R	A	A	R	A	A	A	A	R
power	40.7	48.8	11.2	54.1	40.5	27.8	-3	6.3	15.3	-1.8	7	16	11.7	4.3	16.6	105.6	70	16.2	22	33.4	-5.4	89.2	16.2	18.2	16	66.3	14	32.4	26.4	20	-3.8	38.6	45.7	78.1	10.8	2.7	41.7	11.4	-0.5	-12.3	13.7	46.6
Width	3	2.5	2	2.5	2	3.5	0	2	1	0	0.5	1	1	0.5	1	3.5	3	2.5	2	2	0	3	2	3	1	3	1.5	2.5	1.5	1	0	2	2.5	3.5	2	0.5	2.5	0.5	0	0	2	3.5
LKRSDHMB01942, UAS-dCas9/LKRSDH OE; nsyb-Gal4/+
	A	A	R	A	A	A	A	R	A	A	A	A	A	R	A	A	A	A	A	A	A	A	A	A	A	A	A	A	A	A	A	A	A	A
power	19.3	-0.1	35.6	11.3	4.7	4.7	11.5	28.8	6.1	40	2.4	2.1	15.4	24.6	7.5	20.5	1.5	19.3	6.6	1.8	0.5	19.4	-4.6	45.3	2.1	20.5	3.6	43	3.1	-5.4	5.6	10.6	2.9	16.5
Width	0.5	0	1.5	0.5	0.5	0.5	0.5	1.5	0	1	0.5	0.5	0.5	2.5	1	1	0.5	0.5	0.5	0.5	0.5	1	0	1	0.5	0.5	0.5	1	0.5	0	0.5	1	0.5	0.5
[truncated: 1 more columns]

[truncated: 65 more sheets: Fig.3A, Fig.3B, Fig.3C, Fig.3D, Fig.4A, Fig.4B, Fig.4C, Fig.4D, Fig.5A, Fig.5B, Fig.5C, Fig.5D, Fig.5E, Fig.5F, Fig.6A, Fig.6B, Fig.6C, Fig.6K, Fig.6L, Fig.6M …]
